# Supplementary material for: Poly[{μ10-[(phosphono­meth­yl)imino­dimethyl­ene]diphospho­nato}dithallium(I)]
Source: Acta Crystallogr Sect E Struct Rep Online. 2010 Jul 3;66(Pt 8):m873. doi: 10.1107/S1600536809031006 (PMC3007440; doi:10.1107/S1600536809031006)
Supplement: Supplementary file 1 [file e-66-0m873-sup1.cif]

##############################################################################
###                                                                        ###
###        Electronic paper (Acta Crystallographica Section E)             ###
###                                                                        ###
##############################################################################
#                                                                            #
# This CIF contains the data in a paper accepted for publication in Acta     #
# Crystallographica Section E. It conforms to the requirements of Notes      #
# for Authors for Section E, and has been peer reviewed under the auspices   #
# of the IUCr Commission on Journals.                                        #
#                                                                            #
# Full details of the Crystallographic Information File format               #
# are given in the paper "The Crystallographic Information File (CIF):       #
# a New Standard Archive File for Crystallography" by S. R. Hall, F. H.      #
# Allen and I. D. Brown [Acta Cryst. (1991), A47, 655-685].                  #
#                                                                            #
# The current version of the core CIF dictionary is obtainable from          #
# ftp://ftp.iucr.org/pub/cif_core.dic. The current version number is 2.4.    #
#                                                                            #
# Software is freely available for graphical display of the structure(s) in  #
# this CIF.  For information consult the CIF home page http://www.iucr.org/  #
# cif/home.html                                                              #
#                                                                            #
# This file may be used for bona fide research purposes within the           #
# scientific community so long as proper attribution is given to the journal # 
# article from which it was obtained.                                        #
#                                                                            #
##############################################################################
                                             
data_I
_audit_creation_method     SHELXL-97
_chemical_name_systematic
;
Poly[{\m-[(phosphonomethyl)iminodimethylene]diphosphonato}dithallium(I)]
;
_chemical_name_common     ?
_chemical_formula_moiety     'C3 H10 N O9 P3 Tl2'
_chemical_formula_sum     'C3 H10 N O9 P3 Tl2'
_chemical_formula_iupac     '[Tl2 (C3 H10 N O9 P3)]'
_chemical_formula_weight     705.77
_chemical_melting_point     ?
_symmetry_cell_setting     triclinic
_symmetry_space_group_name_H-M     'P -1'
_symmetry_space_group_name_Hall     '-P 1'
loop_
    _symmetry_equiv_pos_as_xyz
    'x, y, z'
    '-x, -y, -z'
_cell_length_a     7.9236(6)
_cell_length_b     8.0932(6)
_cell_length_c     10.9136(8)
_cell_angle_alpha     81.4220(10)
_cell_angle_beta     79.0230(10)
_cell_angle_gamma     68.0850(10)
_cell_volume     635.06(8)
_cell_formula_units_Z     2
_cell_measurement_reflns_used     266
_cell_measurement_theta_min     3
_cell_measurement_theta_max     26
_cell_measurement_temperature     100(2)
_exptl_crystal_description     prism
_exptl_crystal_colour     colorless
_exptl_crystal_size_max     0.16
_exptl_crystal_size_mid     0.14
_exptl_crystal_size_min     0.10
_exptl_crystal_density_diffrn     3.691
_exptl_crystal_density_meas     ?
_exptl_crystal_density_method     'not measured'
_exptl_crystal_F_000     628
_exptl_absorpt_coefficient_mu     25.756
_exptl_absorpt_correction_type     numerical
_exptl_absorpt_process_details     '(XPREP; Bruker, 2007)'
_exptl_absorpt_correction_T_min     0.104
_exptl_absorpt_correction_T_max     0.183
_exptl_special_details
;
;
_diffrn_ambient_temperature     100(2)
_diffrn_radiation_type     MoK\a
_diffrn_radiation_wavelength     0.71073
_diffrn_radiation_monochromator     graphite
_diffrn_measurement_device_type     'Bruker APEXII CCD area-detector'
_diffrn_measurement_method     \w
_diffrn_detector_area_resol_mean     ?
_diffrn_reflns_number     6627
_diffrn_reflns_av_R_equivalents     0.0285
_diffrn_reflns_av_sigmaI/netI     0.0362
_diffrn_reflns_theta_min     1.91
_diffrn_reflns_theta_max     26.99
_diffrn_reflns_theta_full     26.99
_diffrn_measured_fraction_theta_max     0.990
_diffrn_measured_fraction_theta_full     0.990
_diffrn_reflns_limit_h_min     -10
_diffrn_reflns_limit_h_max     10
_diffrn_reflns_limit_k_min     -10
_diffrn_reflns_limit_k_max     10
_diffrn_reflns_limit_l_min     -13
_diffrn_reflns_limit_l_max     13
_diffrn_standards_number     0
_diffrn_standards_interval_count     ?
_diffrn_standards_interval_time     ?
_diffrn_standards_decay_%     0
_refine_special_details
;
Refinement of <i>F</i>^2^ against ALL reflections. The weighted <i>R</i>-factor
<i>wR</i> and goodness of fit <i>S</i> are based on <i>F</i>^2^, conventional
<i>R</i>-factors <i>R</i> are based on <i>F</i>, with <i>F</i> set to zero for
negative <i>F</i>^2^. The threshold expression of <i>F</i>^2^ >
\s(<i>F</i>^2^) is used only for calculating <i>R</i>-factors(gt) <i>etc</i>.
and is not relevant to the choice of reflections for refinement.
<i>R</i>-factors based on <i>F</i>^2^ are statistically about twice as large
as those based on <i>F</i>, and <i>R</i>- factors based on ALL data will be
even larger.
;
_reflns_number_total     2744
_reflns_number_gt     2437
_reflns_threshold_expression     I>2\s(I)
_refine_ls_structure_factor_coef     Fsqd
_refine_ls_matrix_type     full
_refine_ls_R_factor_all     0.0297
_refine_ls_R_factor_gt     0.0248
_refine_ls_wR_factor_gt     0.0534
_refine_ls_wR_factor_ref     0.0552
_refine_ls_goodness_of_fit_ref     1.052
_refine_ls_restrained_S_all     1.078
_refine_ls_number_reflns     2744
_refine_ls_number_parameters     163
_refine_ls_number_restraints     12
_refine_ls_hydrogen_treatment     constr
_refine_ls_weighting_scheme     calc
_refine_ls_weighting_details
         'calc w=1/[\s^2^(Fo^2^)+(0.0225P)^2^+1.1040P] where P=(Fo^2^+2Fc^2^)/3'
_atom_sites_solution_hydrogens     geom
_atom_sites_solution_primary     direct
_atom_sites_solution_secondary     difmap
_refine_ls_shift/su_max     0.003
_refine_ls_shift/su_mean     0.000
_refine_diff_density_max     1.718
_refine_diff_density_min     -1.826
_refine_ls_extinction_method     none
_refine_ls_extinction_coef     ?
loop_
    _atom_type_symbol
    _atom_type_description
    _atom_type_scat_dispersion_real
    _atom_type_scat_dispersion_imag
    _atom_type_scat_source
    C C 0.0033 0.0016 'International Tables Vol C Tables 4.2.6.8 and 6.1.1.4'
    N N 0.0061 0.0033 'International Tables Vol C Tables 4.2.6.8 and 6.1.1.4'
    O O 0.0106 0.0060 'International Tables Vol C Tables 4.2.6.8 and 6.1.1.4'
    P P 0.1023 0.0942 'International Tables Vol C Tables 4.2.6.8 and 6.1.1.4'
    Tl Tl -2.8358 9.6688 'International Tables Vol C Tables 4.2.6.8 and 6.1.1.4'
    H H 0.0000 0.0000 'International Tables Vol C Tables 4.2.6.8 and 6.1.1.4'
_computing_data_collection     'APEX2 (Bruker, 2007)'
_computing_cell_refinement     'SAINT (Bruker, 2007)'
_computing_data_reduction     'SAINT (Bruker, 2007)'
_computing_structure_solution     'SHELXS97 (Sheldrick, 2008)'
_computing_structure_refinement     'SHELXL97 (Sheldrick, 2008)'
_computing_molecular_graphics     'SHELXTL (Sheldrick, 2008)'
_computing_publication_material     'SHELXTL (Sheldrick, 2008)'
loop_
    _atom_site_type_symbol
    _atom_site_label
    _atom_site_fract_x
    _atom_site_fract_y
    _atom_site_fract_z
    _atom_site_U_iso_or_equiv
    _atom_site_adp_type
    _atom_site_calc_flag
    _atom_site_refinement_flags
    _atom_site_occupancy
    _atom_site_disorder_assembly
    _atom_site_disorder_group
    Tl Tl1 0.29076(3) -0.05875(3) 0.25484(2) 0.01064(7) Uani d . 1 . .
    Tl Tl2 0.23248(3) 0.24843(3) 0.54672(2) 0.01703(8) Uani d . 1 . .
    P P1 0.7521(3) 0.2462(3) 0.42352(16) 0.0201(4) Uani d . 1 . .
    P P2 0.7554(2) -0.0669(2) 0.10302(14) 0.0090(3) Uani d . 1 . .
    P P3 0.2557(2) 0.4329(2) 0.20298(14) 0.0091(3) Uani d . 1 . .
    O O1 0.6684(8) 0.4387(7) 0.4597(5) 0.0331(13) Uani d U 1 . .
    H H1O 0.5753 0.4894 0.5072 0.040 Uiso d PR 0.50 . .
    O O2 0.9424(7) 0.1622(8) 0.4631(5) 0.0311(12) Uani d U 1 . .
    H H2O 0.9828 0.0586 0.4936 0.037 Uiso d PR 0.50 . .
    O O3 0.6291(6) 0.1391(5) 0.4655(4) 0.0119(9) Uani d . 1 . .
    O O4 0.7469(6) -0.1263(6) -0.0199(4) 0.0148(9) Uani d . 1 . .
    O O5 0.6365(6) -0.1126(6) 0.2173(4) 0.0151(9) Uani d . 1 . .
    O O6 0.9564(6) -0.1194(5) 0.1274(4) 0.0129(9) Uani d . 1 . .
    H H6O 1.0047 -0.2157 0.1660 0.015 Uiso d R 1 . .
    O O7 0.2360(6) 0.4303(6) 0.0624(4) 0.0145(9) Uani d . 1 . .
    H H7O 0.2418 0.3313 0.0485 0.017 Uiso d R 1 . .
    O O8 0.2641(6) 0.2594(5) 0.2794(4) 0.0108(8) Uani d . 1 . .
    O O9 0.1203(6) 0.6039(6) 0.2530(4) 0.0141(9) Uani d . 1 . .
    N N1 0.6274(7) 0.2583(6) 0.2032(4) 0.0086(10) Uani d . 1 . .
    H H1N 0.5590 0.2094 0.2560 0.010 Uiso d R 1 . .
    C C1 0.7944(8) 0.2553(8) 0.2523(6) 0.0116(12) Uani d . 1 . .
    H H1A 0.8225 0.3638 0.2177 0.014 Uiso calc R 1 . .
    H H1B 0.9018 0.1497 0.2251 0.014 Uiso calc R 1 . .
    C C2 0.6768(8) 0.1763(8) 0.0791(5) 0.0089(11) Uani d . 1 . .
    H H2A 0.7749 0.2130 0.0257 0.011 Uiso calc R 1 . .
    H H2B 0.5677 0.2209 0.0351 0.011 Uiso calc R 1 . .
    C C3 0.4836(8) 0.4433(8) 0.1986(6) 0.0111(12) Uani d . 1 . .
    H H3A 0.5140 0.5133 0.1209 0.013 Uiso calc R 1 . .
    H H3B 0.4828 0.5047 0.2708 0.013 Uiso calc R 1 . .
loop_
    _atom_site_aniso_label
    _atom_site_aniso_U_11
    _atom_site_aniso_U_22
    _atom_site_aniso_U_33
    _atom_site_aniso_U_12
    _atom_site_aniso_U_13
    _atom_site_aniso_U_23
    Tl1 0.00946(12) 0.01138(12) 0.01117(12) -0.00463(9) -0.00049(9) -0.00006(9)
    Tl2 0.01643(14) 0.01862(14) 0.00967(13) -0.00101(10) 0.00066(10) 0.00088(10)
    P1 0.0291(10) 0.0340(10) 0.0090(8) -0.0260(9) -0.0018(7) 0.0005(7)
    P2 0.0088(7) 0.0092(7) 0.0072(7) -0.0023(6) 0.0003(6) 0.0001(6)
    P3 0.0081(7) 0.0095(7) 0.0080(7) -0.0021(6) 0.0001(6) 0.0003(6)
    O1 0.048(3) 0.031(2) 0.028(2) -0.026(2) 0.006(2) -0.0084(19)
    O2 0.023(2) 0.051(3) 0.027(2) -0.0233(19) -0.0095(18) 0.0074(19)
    O3 0.011(2) 0.012(2) 0.013(2) -0.0062(17) -0.0001(18) 0.0018(17)
    O4 0.023(2) 0.010(2) 0.011(2) -0.0034(18) -0.0045(19) -0.0010(17)
    O5 0.010(2) 0.020(2) 0.011(2) -0.0038(18) 0.0011(18) 0.0028(18)
    O6 0.010(2) 0.010(2) 0.015(2) -0.0028(17) -0.0031(18) 0.0090(17)
    O7 0.020(2) 0.012(2) 0.011(2) -0.0045(19) -0.0062(19) 0.0013(17)
    O8 0.010(2) 0.009(2) 0.012(2) -0.0033(17) 0.0013(17) -0.0001(16)
    O9 0.011(2) 0.013(2) 0.014(2) 0.0010(18) -0.0017(18) -0.0027(18)
    N1 0.009(2) 0.011(2) 0.007(2) -0.005(2) 0.0031(19) -0.0031(19)
    C1 0.009(3) 0.016(3) 0.014(3) -0.007(2) -0.001(2) -0.004(2)
    C2 0.006(3) 0.011(3) 0.007(3) -0.001(2) 0.002(2) -0.001(2)
    C3 0.010(3) 0.012(3) 0.009(3) -0.003(2) 0.004(2) -0.006(2)
_geom_special_details
;
All e.s.d.'s (except the e.s.d. in the dihedral angle between two l.s. planes)
are estimated using the full covariance matrix. The cell e.s.d.'s are taken
into account individually in the estimation of e.s.d.'s in distances, angles
and torsion angles; correlations between e.s.d.'s in cell parameters are only
used when they are defined by crystal symmetry. An approximate (isotropic)
treatment of cell e.s.d.'s is used for estimating e.s.d.'s involving l.s.
planes.
;
loop_
    _geom_bond_atom_site_label_1
    _geom_bond_atom_site_label_2
    _geom_bond_site_symmetry_2
    _geom_bond_distance
    _geom_bond_publ_flag
    Tl1 O8 . 2.555(4) ?
    Tl1 O5 . 2.569(4) ?
    Tl1 O4 2_655 2.778(4) ?
    Tl1 O3 2_656 3.159(4) ?
    Tl2 O5 2_656 2.870(4) ?
    Tl2 O8 . 2.871(4) ?
    Tl2 O1 2_666 2.906(5) ?
    Tl2 O3 . 2.922(4) ?
    Tl2 O3 2_656 2.926(4) ?
    Tl2 O2 1_455 2.965(5) ?
    Tl2 O9 2_566 3.159(4) ?
    P1 O3 . 1.501(4) ?
    P1 O2 . 1.522(5) ?
    P1 O1 . 1.529(6) ?
    P1 C1 . 1.829(6) ?
    P2 O5 . 1.502(5) ?
    P2 O4 . 1.512(4) ?
    P2 O6 . 1.552(4) ?
    P2 C2 . 1.823(6) ?
    P3 O9 . 1.503(4) ?
    P3 O8 . 1.507(4) ?
    P3 O7 . 1.576(4) ?
    P3 C3 . 1.830(6) ?
    O1 Tl2 2_666 2.906(5) ?
    O1 H1O . 0.8200 ?
    O2 Tl2 1_655 2.965(5) ?
    O2 H2O . 0.8201 ?
    O3 Tl2 2_656 2.926(4) ?
    O3 Tl1 2_656 3.159(4) ?
    O4 Tl1 2_655 2.778(4) ?
    O5 Tl2 2_656 2.870(4) ?
    O6 H6O . 0.8200 ?
    O7 H7O . 0.8201 ?
    O9 Tl2 2_566 3.159(4) ?
    N1 C3 . 1.506(7) ?
    N1 C1 . 1.510(7) ?
    N1 C2 . 1.517(7) ?
    N1 H1N . 0.8699 ?
    C1 H1A . 0.9900 ?
    C1 H1B . 0.9900 ?
    C2 H2A . 0.9900 ?
    C2 H2B . 0.9900 ?
    C3 H3A . 0.9900 ?
    C3 H3B . 0.9900 ?
loop_
    _geom_angle_atom_site_label_1
    _geom_angle_atom_site_label_2
    _geom_angle_atom_site_label_3
    _geom_angle_site_symmetry_1
    _geom_angle_site_symmetry_3
    _geom_angle
    _geom_angle_publ_flag
    O8 Tl1 O5 . . 82.65(14) ?
    O8 Tl1 O4 . 2_655 73.72(13) ?
    O5 Tl1 O4 . 2_655 90.64(13) ?
    O8 Tl1 O3 . 2_656 84.83(12) ?
    O5 Tl1 O3 . 2_656 80.14(12) ?
    O4 Tl1 O3 2_655 2_656 157.62(11) ?
    O8 Tl1 Tl2 . . 42.43(9) ?
    O5 Tl1 Tl2 . . 88.38(10) ?
    O4 Tl1 Tl2 2_655 . 115.70(8) ?
    O3 Tl1 Tl2 2_656 . 44.31(7) ?
    O5 Tl2 O8 2_656 . 153.26(12) ?
    O5 Tl2 O1 2_656 2_666 90.93(14) ?
    O8 Tl2 O1 . 2_666 94.48(13) ?
    O5 Tl2 O3 2_656 . 79.76(12) ?
    O8 Tl2 O3 . . 76.90(12) ?
    O1 Tl2 O3 2_666 . 72.87(14) ?
    O5 Tl2 O3 2_656 2_656 76.88(12) ?
    O8 Tl2 O3 . 2_656 84.01(11) ?
    O1 Tl2 O3 2_666 2_656 145.49(14) ?
    O3 Tl2 O3 . 2_656 73.23(13) ?
    O5 Tl2 O2 2_656 1_455 123.69(14) ?
    O8 Tl2 O2 . 1_455 66.41(13) ?
    O1 Tl2 O2 2_666 1_455 137.28(16) ?
    O3 Tl2 O2 . 1_455 132.04(14) ?
    O3 Tl2 O2 2_656 1_455 73.22(14) ?
    O5 Tl2 O9 2_656 2_566 76.06(12) ?
    O8 Tl2 O9 . 2_566 129.64(11) ?
    O1 Tl2 O9 2_666 2_566 92.73(14) ?
    O3 Tl2 O9 . 2_566 151.59(11) ?
    O3 Tl2 O9 2_656 2_566 114.72(11) ?
    O2 Tl2 O9 1_455 2_566 74.91(13) ?
    O5 Tl2 Tl1 2_656 . 125.55(9) ?
    O8 Tl2 Tl1 . . 36.90(8) ?
    O1 Tl2 Tl1 2_666 . 129.09(10) ?
    O3 Tl2 Tl1 . . 79.78(8) ?
    O3 Tl2 Tl1 2_656 . 48.95(8) ?
    O2 Tl2 Tl1 1_455 . 52.33(11) ?
    O9 Tl2 Tl1 2_566 . 126.82(8) ?
    O3 P1 O2 . . 115.2(3) ?
    O3 P1 O1 . . 114.5(3) ?
    O2 P1 O1 . . 108.2(3) ?
    O3 P1 C1 . . 106.0(3) ?
    O2 P1 C1 . . 104.8(3) ?
    O1 P1 C1 . . 107.4(3) ?
    O5 P2 O4 . . 117.4(3) ?
    O5 P2 O6 . . 111.2(2) ?
    O4 P2 O6 . . 112.0(3) ?
    O5 P2 C2 . . 106.8(3) ?
    O4 P2 C2 . . 104.8(3) ?
    O6 P2 C2 . . 103.2(3) ?
    O9 P3 O8 . . 118.1(3) ?
    O9 P3 O7 . . 109.6(2) ?
    O8 P3 O7 . . 112.4(2) ?
    O9 P3 C3 . . 105.9(3) ?
    O8 P3 C3 . . 104.2(3) ?
    O7 P3 C3 . . 105.6(3) ?
    P1 O1 Tl2 . 2_666 140.5(3) ?
    P1 O1 H1O . . 131.2 ?
    Tl2 O1 H1O 2_666 . 87.0 ?
    P1 O2 Tl2 . 1_655 142.9(3) ?
    P1 O2 H2O . . 122.8 ?
    Tl2 O2 H2O 1_655 . 91.4 ?
    P1 O3 Tl2 . . 131.5(2) ?
    P1 O3 Tl2 . 2_656 121.5(2) ?
    Tl2 O3 Tl2 . 2_656 106.77(13) ?
    P1 O3 Tl1 . 2_656 95.14(19) ?
    Tl2 O3 Tl1 . 2_656 91.85(11) ?
    Tl2 O3 Tl1 2_656 2_656 86.74(11) ?
    P2 O4 Tl1 . 2_655 130.9(2) ?
    P2 O5 Tl1 . . 130.2(2) ?
    P2 O5 Tl2 . 2_656 122.6(2) ?
    Tl1 O5 Tl2 . 2_656 106.85(15) ?
    P2 O6 H6O . . 119.1 ?
    P3 O7 H7O . . 111.0 ?
    P3 O8 Tl1 . . 141.1(2) ?
    P3 O8 Tl2 . . 118.2(2) ?
    Tl1 O8 Tl2 . . 100.67(13) ?
    P3 O9 Tl2 . 2_566 141.9(3) ?
    C3 N1 C1 . . 111.4(4) ?
    C3 N1 C2 . . 112.6(4) ?
    C1 N1 C2 . . 112.4(4) ?
    C3 N1 H1N . . 95.5 ?
    C1 N1 H1N . . 113.9 ?
    C2 N1 H1N . . 109.9 ?
    N1 C1 P1 . . 110.2(4) ?
    N1 C1 H1A . . 109.6 ?
    P1 C1 H1A . . 109.6 ?
    N1 C1 H1B . . 109.6 ?
    P1 C1 H1B . . 109.6 ?
    H1A C1 H1B . . 108.1 ?
    N1 C2 P2 . . 110.9(4) ?
    N1 C2 H2A . . 109.5 ?
    P2 C2 H2A . . 109.5 ?
    N1 C2 H2B . . 109.5 ?
    P2 C2 H2B . . 109.5 ?
    H2A C2 H2B . . 108.1 ?
    N1 C3 P3 . . 110.7(4) ?
    N1 C3 H3A . . 109.5 ?
    P3 C3 H3A . . 109.5 ?
    N1 C3 H3B . . 109.5 ?
    P3 C3 H3B . . 109.5 ?
    H3A C3 H3B . . 108.1 ?
loop_
    _geom_torsion_atom_site_label_1
    _geom_torsion_atom_site_label_2
    _geom_torsion_atom_site_label_3
    _geom_torsion_atom_site_label_4
    _geom_torsion_site_symmetry_1
    _geom_torsion_site_symmetry_2
    _geom_torsion_site_symmetry_3
    _geom_torsion_site_symmetry_4
    _geom_torsion
    _geom_torsion_publ_flag
    O8 Tl1 Tl2 O5 . . . 2_656 -151.22(18) ?
    O5 Tl1 Tl2 O5 . . . 2_656 -70.36(17) ?
    O4 Tl1 Tl2 O5 2_655 . . 2_656 -160.29(15) ?
    O3 Tl1 Tl2 O5 2_656 . . 2_656 7.15(15) ?
    O5 Tl1 Tl2 O8 . . . . 80.86(17) ?
    O4 Tl1 Tl2 O8 2_655 . . . -9.07(17) ?
    O3 Tl1 Tl2 O8 2_656 . . . 158.37(18) ?
    O8 Tl1 Tl2 O1 . . . 2_666 -23.9(2) ?
    O5 Tl1 Tl2 O1 . . . 2_666 56.95(18) ?
    O4 Tl1 Tl2 O1 2_655 . . 2_666 -32.99(19) ?
    O3 Tl1 Tl2 O1 2_656 . . 2_666 134.46(19) ?
    O8 Tl1 Tl2 O3 . . . . -81.77(16) ?
    O5 Tl1 Tl2 O3 . . . . -0.90(12) ?
    O4 Tl1 Tl2 O3 2_655 . . . -90.84(13) ?
    O3 Tl1 Tl2 O3 2_656 . . . 76.60(15) ?
    O8 Tl1 Tl2 O3 . . . 2_656 -158.37(18) ?
    O5 Tl1 Tl2 O3 . . . 2_656 -77.51(15) ?
    O4 Tl1 Tl2 O3 2_655 . . 2_656 -167.44(15) ?
    O8 Tl1 Tl2 O2 . . . 1_455 100.75(19) ?
    O5 Tl1 Tl2 O2 . . . 1_455 -178.39(16) ?
    O4 Tl1 Tl2 O2 2_655 . . 1_455 91.67(17) ?
    O3 Tl1 Tl2 O2 2_656 . . 1_455 -100.88(17) ?
    O8 Tl1 Tl2 O9 . . . 2_566 109.29(17) ?
    O5 Tl1 Tl2 O9 . . . 2_566 -169.85(14) ?
    O4 Tl1 Tl2 O9 2_655 . . 2_566 100.22(15) ?
    O3 Tl1 Tl2 O9 2_656 . . 2_566 -92.34(15) ?
    O3 P1 O1 Tl2 . . . 2_666 173.5(4) ?
    O2 P1 O1 Tl2 . . . 2_666 43.6(5) ?
    C1 P1 O1 Tl2 . . . 2_666 -69.0(5) ?
    O3 P1 O2 Tl2 . . . 1_655 -143.4(4) ?
    O1 P1 O2 Tl2 . . . 1_655 -13.9(6) ?
    C1 P1 O2 Tl2 . . . 1_655 100.4(5) ?
    O2 P1 O3 Tl2 . . . . 144.1(3) ?
    O1 P1 O3 Tl2 . . . . 17.7(4) ?
    C1 P1 O3 Tl2 . . . . -100.5(3) ?
    O2 P1 O3 Tl2 . . . 2_656 -42.3(4) ?
    O1 P1 O3 Tl2 . . . 2_656 -168.6(3) ?
    C1 P1 O3 Tl2 . . . 2_656 73.1(3) ?
    O2 P1 O3 Tl1 . . . 2_656 47.0(3) ?
    O1 P1 O3 Tl1 . . . 2_656 -79.3(3) ?
    C1 P1 O3 Tl1 . . . 2_656 162.5(2) ?
    O5 Tl2 O3 P1 2_656 . . . -106.4(3) ?
    O8 Tl2 O3 P1 . . . . 86.7(3) ?
    O1 Tl2 O3 P1 2_666 . . . -12.2(3) ?
    O3 Tl2 O3 P1 2_656 . . . 174.3(4) ?
    O2 Tl2 O3 P1 1_455 . . . 127.0(3) ?
    O9 Tl2 O3 P1 2_566 . . . -74.5(4) ?
    Tl1 Tl2 O3 P1 . . . . 124.3(3) ?
    O5 Tl2 O3 Tl2 2_656 . . 2_656 79.25(14) ?
    O8 Tl2 O3 Tl2 . . . 2_656 -87.61(13) ?
    O1 Tl2 O3 Tl2 2_666 . . 2_656 173.44(17) ?
    O3 Tl2 O3 Tl2 2_656 . . 2_656 0.0 ?
    O2 Tl2 O3 Tl2 1_455 . . 2_656 -47.3(2) ?
    O9 Tl2 O3 Tl2 2_566 . . 2_656 111.2(2) ?
    Tl1 Tl2 O3 Tl2 . . . 2_656 -50.01(10) ?
    O5 Tl2 O3 Tl1 2_656 . . 2_656 -7.90(11) ?
    O8 Tl2 O3 Tl1 . . . 2_656 -174.76(12) ?
    O1 Tl2 O3 Tl1 2_666 . . 2_656 86.28(14) ?
    O3 Tl2 O3 Tl1 2_656 . . 2_656 -87.15(13) ?
    O2 Tl2 O3 Tl1 1_455 . . 2_656 -134.49(15) ?
    O9 Tl2 O3 Tl1 2_566 . . 2_656 24.0(3) ?
    Tl1 Tl2 O3 Tl1 . . . 2_656 -137.17(9) ?
    O5 P2 O4 Tl1 . . . 2_655 132.5(3) ?
    O6 P2 O4 Tl1 . . . 2_655 -97.0(3) ?
    C2 P2 O4 Tl1 . . . 2_655 14.2(4) ?
    O4 P2 O5 Tl1 . . . . -51.5(4) ?
    O6 P2 O5 Tl1 . . . . 177.6(3) ?
    C2 P2 O5 Tl1 . . . . 65.7(4) ?
    O4 P2 O5 Tl2 . . . 2_656 136.2(3) ?
    O6 P2 O5 Tl2 . . . 2_656 5.3(3) ?
    C2 P2 O5 Tl2 . . . 2_656 -106.6(3) ?
    O8 Tl1 O5 P2 . . . . -77.8(3) ?
    O4 Tl1 O5 P2 2_655 . . . -4.3(3) ?
    O3 Tl1 O5 P2 2_656 . . . -163.8(3) ?
    Tl2 Tl1 O5 P2 . . . . -120.0(3) ?
    O8 Tl1 O5 Tl2 . . . 2_656 95.39(16) ?
    O4 Tl1 O5 Tl2 2_655 . . 2_656 168.88(15) ?
    O3 Tl1 O5 Tl2 2_656 . . 2_656 9.39(13) ?
    Tl2 Tl1 O5 Tl2 . . . 2_656 53.19(12) ?
    O9 P3 O8 Tl1 . . . . 137.8(3) ?
    O7 P3 O8 Tl1 . . . . 8.7(5) ?
    C3 P3 O8 Tl1 . . . . -105.1(4) ?
    O9 P3 O8 Tl2 . . . . -39.7(3) ?
    O7 P3 O8 Tl2 . . . . -168.8(2) ?
    C3 P3 O8 Tl2 . . . . 77.3(3) ?
    O5 Tl1 O8 P3 . . . . 86.5(4) ?
    O4 Tl1 O8 P3 2_655 . . . -6.3(4) ?
    O3 Tl1 O8 P3 2_656 . . . 167.2(4) ?
    Tl2 Tl1 O8 P3 . . . . -177.8(5) ?
    O5 Tl1 O8 Tl2 . . . . -95.68(14) ?
    O4 Tl1 O8 Tl2 2_655 . . . 171.49(16) ?
    O3 Tl1 O8 Tl2 2_656 . . . -14.98(12) ?
    O5 Tl2 O8 P3 2_656 . . . -121.0(3) ?
    O1 Tl2 O8 P3 2_666 . . . -20.0(3) ?
    O3 Tl2 O8 P3 . . . . -91.2(2) ?
    O3 Tl2 O8 P3 2_656 . . . -165.3(3) ?
    O2 Tl2 O8 P3 1_455 . . . 120.4(3) ?
    O9 Tl2 O8 P3 2_566 . . . 77.3(3) ?
    Tl1 Tl2 O8 P3 . . . . 178.4(3) ?
    O5 Tl2 O8 Tl1 2_656 . . . 60.5(3) ?
    O1 Tl2 O8 Tl1 2_666 . . . 161.60(16) ?
    O3 Tl2 O8 Tl1 . . . . 90.36(14) ?
    O3 Tl2 O8 Tl1 2_656 . . . 16.23(13) ?
    O2 Tl2 O8 Tl1 1_455 . . . -58.05(16) ?
    O9 Tl2 O8 Tl1 2_566 . . . -101.10(16) ?
    O8 P3 O9 Tl2 . . . 2_566 -15.8(5) ?
    O7 P3 O9 Tl2 . . . 2_566 114.7(4) ?
    C3 P3 O9 Tl2 . . . 2_566 -131.9(4) ?
    C3 N1 C1 P1 . . . . 80.8(5) ?
    C2 N1 C1 P1 . . . . -151.7(4) ?
    O3 P1 C1 N1 . . . . 33.2(5) ?
    O2 P1 C1 N1 . . . . 155.5(4) ?
    O1 P1 C1 N1 . . . . -89.7(5) ?
    C3 N1 C2 P2 . . . . -152.4(4) ?
    C1 N1 C2 P2 . . . . 80.8(5) ?
    O5 P2 C2 N1 . . . . 39.1(4) ?
    O4 P2 C2 N1 . . . . 164.3(4) ?
    O6 P2 C2 N1 . . . . -78.3(4) ?
    C1 N1 C3 P3 . . . . -156.6(4) ?
    C2 N1 C3 P3 . . . . 76.0(5) ?
    O9 P3 C3 N1 . . . . 156.2(4) ?
    O8 P3 C3 N1 . . . . 31.0(4) ?
    O7 P3 C3 N1 . . . . -87.6(4) ?
loop_
    _geom_hbond_atom_site_label_D
    _geom_hbond_atom_site_label_H
    _geom_hbond_atom_site_label_A
    _geom_hbond_site_symmetry_A
    _geom_hbond_distance_DH
    _geom_hbond_distance_HA
    _geom_hbond_distance_DA
    _geom_hbond_angle_DHA
    _geom_hbond_publ_flag
    N1 H1N O3 1_555 0.87 2.39 2.882(5) 116 y
    N1 H1N O5 1_555 0.87 2.53 2.957(6) 111 y
    N1 H1N O8 1_555 0.87 2.19 2.837(7) 131 y
    O1 H1O O1 2_666 0.82 1.78 2.504(8) 147 y
    O2 H2O O2 2_756 0.82 1.68 2.497(7) 171 y
    O6 H6O O9 1_645 0.82 1.67 2.484(6) 171 y
    O7 H7O O4 2_655 0.82 1.70 2.521(6) 180 y
data_global
_journal_date_recd_electronic     2009-07-09
_journal_date_accepted     2009-08-04
_journal_name_full     'Acta Crystallographica, Section E'
_journal_year     2010
_journal_volume     66
_journal_issue      8
_journal_page_first     m873
_journal_page_last     m873
_journal_paper_category     QM
_journal_coeditor_code     SU2128
loop_
    _publ_contact_author_name
    _publ_contact_author_address
    _publ_contact_author_email
    'Gholivand, Khodayar'
;
Department of Chemistry
Tarbiat Modares University
Tehran
Tehran
14115-175
Iran
;
 gholi_kh@modares.ac.ir
    'Farrokhi, Ali Reza'
;
Department of Chemistry
Tarbiat Modares University
Tehran
Tehran
14115-175
Iran
;
 arfmhf@yahoo.com
_publ_contact_author_fax     '+98 21 82883455'
_publ_contact_author_phone     '+98 21 82884422'
_publ_section_title
;
Poly[{\m-[(phosphonomethyl)iminodimethylene]diphosphonato}dithallium(I)]
;
loop_
    _publ_author_name
    _publ_author_footnote
    _publ_author_address
    'Gholivand, Khodayar' .
;
Department of Chemistry, Tarbiat Modares University, PO Box 14115-175 Tehran,
Iran
;
    'Farrokhi, Ali Reza' .
;
Department of Chemistry, Tarbiat Modares University, PO Box 14115-175 Tehran,
Iran
;
_publ_section_synopsis     .
