# Supplementary material for: Poly[{μ10-[(phosphono­meth­yl)imino­dimethyl­ene]diphospho­nato}dithallium(I)]
Source: Acta Crystallogr Sect E Struct Rep Online. 2010 Jul 3;66(Pt 8):m873. doi: 10.1107/S1600536809031006 (PMC3007440; doi:10.1107/S1600536809031006)
Supplement: Supplementary file 2 [file e-66-0m873-Isup2.hkl]

# 
# h,k,l, Fc-squared, Fo-squared, sigma(Fo-squared) and status flag 
# 
data_I
_shelx_title ' C213 in P-1' 
_shelx_refln_list_code          4 
_shelx_F_calc_maximum      300.54 
_exptl_crystal_F_000       628.00 
_reflns_d_resolution_high  0.7830 
 
loop_ 
 _symmetry_equiv_pos_as_xyz 
 'x, y, z' 
 '-x, -y, -z' 
 
_cell_length_a     7.9236 
_cell_length_b     8.0932 
_cell_length_c    10.9136 
_cell_angle_alpha  81.422 
_cell_angle_beta   79.023 
_cell_angle_gamma  68.085 
 
_shelx_F_squared_multiplier     1.000 
 
loop_ 
 _refln_index_h 
 _refln_index_k 
 _refln_index_l 
 _refln_F_squared_calc 
 _refln_F_squared_meas 
 _refln_F_squared_sigma 
 _refln_observed_status 
   1   0   0     1173.32     1192.49     31.34 o 
   3   0   0     6147.35     6440.15    170.67 o 
   4   0   0    44061.78    41803.74    923.60 o 
   5   0   0     2277.94     2322.16     93.42 o 
   6   0   0    11626.46    11917.75    277.96 o 
   7   0   0      152.79      275.06     73.60 o 
   8   0   0     1888.39     1991.75    164.10 o 
   9   0   0       38.57      162.94    163.62 o 
  -8   1   0     8067.09     7940.17    324.26 o 
  -7   1   0        9.89       91.16     63.32 o 
  -6   1   0     4621.37     4951.79    362.55 o 
  -5   1   0      301.33      274.93     88.12 o 
  -4   1   0      862.48      820.70     50.81 o 
  -2   1   0     2132.48     2158.22     62.28 o 
  -1   1   0     3371.19     3461.33    247.92 o 
   0   1   0    21128.88    20354.64    309.32 o 
   1   1   0     9597.72    10103.33    322.36 o 
   2   1   0    28679.76    28715.09    613.77 o 
   3   1   0    52634.16    52674.20    924.90 o 
   4   1   0    18550.86    18234.46    358.80 o 
   5   1   0    29240.88    28262.52    542.82 o 
   6   1   0     7164.39     6924.70    191.61 o 
   7   1   0    16628.83    17249.17    908.43 o 
   8   1   0      812.24      911.94    129.64 o 
   9   1   0     9283.99     8668.63    375.23 o 
  -7   2   0     6751.28     6256.67    263.46 o 
  -6   2   0    11746.37    11408.71    272.26 o 
  -5   2   0    18025.61    17416.50    365.60 o 
  -4   2   0     9355.13     9252.35    213.75 o 
  -3   2   0    20113.72    21086.26    456.67 o 
  -2   2   0     8902.95     9594.46    200.98 o 
  -1   2   0    14698.55    14473.41    468.54 o 
   0   2   0     2024.43     2058.52     67.24 o 
   1   2   0     1051.59      973.89     46.72 o 
   2   2   0       44.10       35.75     38.84 o 
   3   2   0      912.62      961.16     51.52 o 
   4   2   0      372.76      386.01     49.18 o 
   5   2   0    12064.03    12185.72    269.49 o 
   6   2   0        5.70      -11.60     32.14 o 
   7   2   0    16572.44    16379.31    371.53 o 
   8   2   0      107.44      165.32     59.06 o 
   9   2   0    12360.79    12187.76    450.21 o 
  -7   3   0     2135.62     2413.93    167.47 o 
  -6   3   0     1338.12     1151.07     99.84 o 
  -5   3   0     7261.21     7998.70    205.72 o 
  -4   3   0      486.94      432.77     47.90 o 
  -3   3   0    17941.27    18122.60    582.72 o 
  -2   3   0      556.72      682.58     82.08 o 
  -1   3   0    28626.42    27104.19    503.35 o 
   0   3   0       60.02       85.35     49.50 o 
   1   3   0    25992.06    26744.11    486.62 o 
   2   3   0     5645.37     5440.52    357.99 o 
   3   3   0    14088.92    14252.59    378.90 o 
   4   3   0     5863.77     5762.13    148.08 o 
   5   3   0      114.26      106.91     36.15 o 
   6   3   0     3295.56     3416.32    125.25 o 
   7   3   0     2206.68     2226.08    126.49 o 
   8   3   0       25.27       15.67     49.49 o 
   9   3   0     3589.92     3635.65    327.01 o 
  -7   4   0     1546.04     1348.97    276.35 o 
  -6   4   0      293.80      346.89     56.88 o 
  -5   4   0        6.53      -27.86     31.57 o 
  -4   4   0      747.40      604.94     53.58 o 
  -3   4   0     2036.95     2028.22     82.20 o 
  -2   4   0     5147.77     5054.65    135.28 o 
  -1   4   0     9818.46     9315.36    227.13 o 
   0   4   0    11753.34    12053.17    334.28 o 
   1   4   0     9537.27     9189.08    201.19 o 
   2   4   0    36050.87    35052.09    640.24 o 
   3   4   0    20231.00    20200.78    670.62 o 
   4   4   0    36728.30    36065.02    670.15 o 
   5   4   0     6485.79     6863.23    201.51 o 
   6   4   0    27669.13    27342.24    545.65 o 
   7   4   0      487.49      589.16     82.44 o 
   8   4   0    11541.77    11485.10    499.69 o 
   9   4   0       29.06      -27.95     77.86 o 
  -6   5   0     6993.51     6733.53    523.53 o 
  -5   5   0     3760.86     3812.10    174.69 o 
  -4   5   0     9583.56    10122.21    247.20 o 
  -3   5   0     3152.48     3294.44    116.27 o 
  -2   5   0     5899.33     5669.28    167.88 o 
  -1   5   0      794.58      754.93     98.14 o 
   0   5   0      625.10      633.59     51.43 o 
   1   5   0        2.12        3.55     53.40 o 
   2   5   0     3347.04     3276.56    176.36 o 
   3   5   0       13.33       76.50     28.15 o 
   4   5   0    11211.78    11215.40    278.46 o 
   5   5   0     1964.32     2134.96     92.57 o 
   6   5   0    14907.72    15565.57    347.79 o 
   7   5   0     3136.71     3174.80    133.76 o 
   8   5   0    12032.73    11992.34    308.43 o 
   9   5   0     3178.82     3136.66    324.29 o 
  -5   6   0      224.01      258.78     67.03 o 
  -4   6   0    22328.72    21990.93    588.46 o 
  -3   6   0     1316.22     1168.96    100.03 o 
  -2   6   0    30314.03    29061.65    575.16 o 
  -1   6   0     4474.32     4730.54    147.71 o 
   0   6   0    34410.09    35064.66   1028.14 o 
   1   6   0     7736.98     7748.51    200.60 o 
   2   6   0    22012.24    21982.04    445.65 o 
   3   6   0     4316.70     4302.62    140.65 o 
   4   6   0     4522.40     4632.54    157.07 o 
   5   6   0     1889.27     1935.04     90.35 o 
   6   6   0      125.03      138.41     42.10 o 
   7   6   0       85.48       75.75     52.37 o 
   8   6   0      157.67      118.70    108.38 o 
   9   6   0     1356.86     1514.00    145.69 o 
  -4   7   0     1528.92     1248.55    114.05 o 
  -3   7   0     2014.46     2162.53    136.38 o 
  -2   7   0     3700.45     4102.23    557.00 o 
  -1   7   0     7600.38     7465.36    221.67 o 
   0   7   0     2513.20     2718.60    146.12 o 
   1   7   0    14153.82    14578.04    446.29 o 
   2   7   0     2407.27     2521.03    108.97 o 
   3   7   0    15556.22    15235.15    339.19 o 
   4   7   0      230.46      325.85     58.59 o 
   5   7   0    13720.35    13154.54    353.73 o 
   6   7   0        0.66       90.92     57.22 o 
   7   7   0     5021.03     4648.82    220.73 o 
   8   7   0     1134.21     1367.01    275.11 o 
   9   7   0      360.64      310.83     98.59 o 
  -3   8   0     2143.03     1856.19    135.80 o 
  -2   8   0      288.67      376.72    110.93 o 
  -1   8   0       33.09       37.97    100.75 o 
   0   8   0      161.60      286.26     88.93 o 
   1   8   0     2433.10     2597.67    122.07 o 
   2   8   0       85.00       51.76     43.44 o 
   3   8   0     4726.53     5014.77    196.44 o 
   4   8   0      140.91      128.46     44.94 o 
   5   8   0    11071.38     9992.22    743.57 o 
   6   8   0     1505.17     1657.05    266.51 o 
   7   8   0     8750.06     8818.19    451.95 o 
   8   8   0     3477.54     3631.79    212.35 o 
  -1   9   0     3021.54     3059.28    171.02 o 
   0   9   0     2522.10     2111.28    203.70 o 
   1   9   0      991.82     1086.85    104.19 o 
   2   9   0     1907.76     1988.32    165.88 o 
   3   9   0       12.68       71.33     46.61 o 
   4   9   0      381.34      282.37     82.49 o 
   5   9   0     1276.09     1048.07    119.90 o 
   6   9   0       18.34      115.55    130.49 o 
   7   9   0     3341.42     3639.46    272.62 o 
   2  10   0    12597.80    13139.37    522.96 o 
   3  10   0        5.46      100.41     78.02 o 
   4  10   0    11539.72    11551.81    483.16 o 
   5  10   0      107.32       29.16    161.86 o 
  -4 -10   1       22.32       12.73     69.63 o 
  -3 -10   1     1018.03      860.94    134.67 o 
  -7  -9   1      593.15      536.80    113.87 o 
  -6  -9   1     7583.22     7771.48    312.22 o 
  -5  -9   1      133.49      -29.66     82.88 o 
  -4  -9   1     7454.21     7321.06    486.56 o 
  -3  -9   1       19.53      136.83    124.61 o 
  -2  -9   1     2339.40     2582.70    344.31 o 
  -1  -9   1       73.22      137.11     60.04 o 
   0  -9   1        2.03      -16.53     98.43 o 
   1  -9   1        2.55       21.25     57.00 o 
  -8  -8   1     6017.87     6423.51    288.61 o 
  -7  -8   1      306.45      332.01     88.92 o 
  -6  -8   1     9257.76     9475.59    338.03 o 
  -5  -8   1     3138.60     3407.23    243.90 o 
  -4  -8   1    14214.60    15679.72   1417.26 o 
  -3  -8   1     8265.90     9021.49    424.55 o 
  -2  -8   1    12687.05    13334.99    544.89 o 
  -1  -8   1    10024.52    11234.47    745.41 o 
   0  -8   1     5377.06     5528.05    438.31 o 
   1  -8   1     7462.70     7238.85    260.13 o 
   2  -8   1     1407.45     1111.55    148.18 o 
  -8  -7   1        1.69      -56.43     67.01 o 
  -7  -7   1     2121.65     2135.57    159.26 o 
  -6  -7   1      432.89      455.79     87.87 o 
  -5  -7   1       27.72       97.81     63.90 o 
  -4  -7   1     1642.28     1546.09    139.96 o 
  -3  -7   1     1530.30     1513.80     85.41 o 
  -2  -7   1     2329.78     2330.26    197.98 o 
  -1  -7   1     7574.35     7488.38    420.21 o 
   0  -7   1      301.44      191.49     48.34 o 
   1  -7   1    13553.40    13069.76    325.30 o 
   2  -7   1        8.32       39.18     50.89 o 
   3  -7   1     9911.58     9009.74    304.12 o 
   4  -7   1      392.80      321.83     74.32 o 
  -9  -6   1    12044.66    12725.62    587.30 o 
  -8  -6   1      417.61      498.22    100.15 o 
  -7  -6   1    11810.82    12830.72    401.44 o 
  -6  -6   1     3521.43     3933.65    190.03 o 
  -5  -6   1     9247.89     9742.45    239.86 o 
  -4  -6   1     2143.25     2298.16    145.27 o 
  -3  -6   1     1766.39     1914.62    153.53 o 
  -2  -6   1      566.48      625.69     66.67 o 
  -1  -6   1       48.83       73.02     42.37 o 
   0  -6   1      324.41      268.31     46.06 o 
   1  -6   1     1780.43     1867.23     90.47 o 
   2  -6   1      429.32      426.17     68.66 o 
   3  -6   1     4755.54     4658.97    213.56 o 
   4  -6   1     2888.14     3148.02    157.68 o 
   5  -6   1     4847.74     4477.34    197.49 o 
  -9  -5   1     4514.87     4635.26    581.03 o 
  -8  -5   1      376.24      396.08     91.18 o 
  -7  -5   1    10530.71    10942.47    281.02 o 
  -6  -5   1     9196.78     9258.22    238.43 o 
  -5  -5   1    12861.73    13552.40    303.71 o 
  -4  -5   1    14101.68    14027.13    302.72 o 
  -3  -5   1     6474.43     6525.77    165.12 o 
  -2  -5   1    20196.70    20166.19    401.28 o 
  -1  -5   1     4328.01     4331.73    145.76 o 
   0  -5   1    11152.06    10874.61    245.18 o 
   1  -5   1     2164.75     2134.29    208.73 o 
   2  -5   1     3338.87     3473.35    144.71 o 
   3  -5   1      278.47      310.00     45.88 o 
   4  -5   1      106.00      113.33     40.29 o 
   5  -5   1       98.42      164.49     48.22 o 
   6  -5   1     1573.41     1819.01    322.71 o 
  -9  -4   1        0.01      -63.66    110.47 o 
  -8  -4   1       13.95       96.47     51.67 o 
  -7  -4   1       66.49      121.77     50.28 o 
  -6  -4   1     5994.37     6230.39    184.71 o 
  -5  -4   1     1304.36     1240.14     78.74 o 
  -4  -4   1    25235.92    24949.74    485.38 o 
  -3  -4   1       66.95       99.85     40.73 o 
  -2  -4   1    52961.13    51112.38    912.03 o 
  -1  -4   1       64.51       44.60     27.65 o 
   1  -4   1     2090.97     2123.54    112.32 o 
   2  -4   1    56113.78    50698.26   2253.62 o 
   3  -4   1     4952.29     4955.76    140.32 o 
   4  -4   1    31600.18    31209.01    648.90 o 
   5  -4   1     3252.64     3184.53    137.14 o 
   6  -4   1     6664.72     7359.72    486.33 o 
   7  -4   1     1538.21     1683.78    317.85 o 
  -9  -3   1       40.36       30.14    108.15 o 
  -8  -3   1    12822.46    12566.06    536.65 o 
  -7  -3   1      572.94      638.97     73.89 o 
  -6  -3   1    10944.18    10783.01    379.89 o 
  -5  -3   1      496.83      530.18     54.14 o 
  -4  -3   1     3613.74     3839.82    119.53 o 
  -3  -3   1       16.34       80.52     22.85 o 
  -2  -3   1     1988.65     2115.09     66.70 o 
  -1  -3   1     5973.40     6462.04    143.89 o 
   0  -3   1    12101.58    12686.75    426.86 o 
   1  -3   1    14850.67    13794.23    372.36 o 
   2  -3   1    11257.11    11240.30    239.18 o 
   3  -3   1    25422.81    25143.43    485.04 o 
   4  -3   1     7564.63     8014.75    195.81 o 
   5  -3   1    23607.00    24413.12    493.87 o 
   6  -3   1     3451.42     3527.87    128.65 o 
   7  -3   1    15912.49    15365.38    496.19 o 
  -9  -2   1     2550.92     2600.87    207.74 o 
  -8  -2   1     8162.15     8156.48    244.85 o 
  -7  -2   1     9872.54     9948.22    266.40 o 
  -6  -2   1    19193.31    18111.82    394.12 o 
  -5  -2   1    22102.93    21712.54    441.35 o 
  -4  -2   1    10483.38    10125.58    231.19 o 
  -3  -2   1    55436.65    52811.23   1085.12 o 
  -2  -2   1     9394.85     9766.11    200.05 o 
  -1  -2   1    45279.55    42886.98    792.15 o 
   0  -2   1      995.07     1083.34     44.60 o 
   1  -2   1     6740.61     6119.49    274.02 o 
   2  -2   1       22.54       18.42     18.63 o 
   3  -2   1       96.38       84.31     44.90 o 
   4  -2   1      144.91      112.87     28.26 o 
   5  -2   1     4473.74     4401.64    130.20 o 
   6  -2   1      120.75      128.32     38.17 o 
   7  -2   1     7675.66     7467.98    402.09 o 
   8  -2   1     1082.99     1025.00    249.95 o 
  -9  -1   1     1509.24     1269.24    158.57 o 
  -8  -1   1      622.68      794.58    145.12 o 
  -7  -1   1      315.19      401.57     64.61 o 
  -6  -1   1     1637.26     1766.18     96.16 o 
  -5  -1   1     6151.56     5973.59    224.63 o 
  -4  -1   1       75.99      163.75     50.33 o 
  -3  -1   1    31175.09    30769.20    736.70 o 
  -2  -1   1      291.16      366.13     33.26 o 
  -1  -1   1    20654.60    19998.21    322.95 o 
   0  -1   1     1445.73     1527.00    103.40 o 
   1  -1   1    26875.99    26614.53    771.16 o 
   2  -1   1     5173.75     5209.77    154.36 o 
   3  -1   1    21890.50    22882.98    424.19 o 
   4  -1   1     3188.76     3027.79     91.33 o 
   5  -1   1     1214.24     1146.37     82.12 o 
   6  -1   1     2670.39     2600.58    103.46 o 
   7  -1   1      219.14      220.29     85.31 o 
   8  -1   1       61.35      -45.14    115.67 o 
  -9   0   1     6406.79     6115.18    290.98 o 
  -8   0   1     2894.80     2396.10    181.00 o 
  -7   0   1     4544.52     4680.29    199.08 o 
  -6   0   1     6438.49     6059.04    323.29 o 
  -5   0   1      651.95      660.61     57.91 o 
  -4   0   1     1536.51     1506.43     78.79 o 
  -3   0   1     2865.95     3007.34     94.06 o 
  -2   0   1     3120.07     3221.87    103.05 o 
  -1   0   1     5248.85     5233.72    141.15 o 
   0   0   1    16437.27    15988.81    380.78 o 
   1   0   1     9915.33    10711.51    251.05 o 
   2   0   1    25681.48    25889.30    488.76 o 
   3   0   1    10298.01    10583.56    212.07 o 
   4   0   1    31334.43    30110.23    556.08 o 
   5   0   1     3764.11     3818.69    132.99 o 
   6   0   1    35187.17    33368.11    636.87 o 
   7   0   1      492.66      547.47     92.05 o 
   8   0   1    12221.91    11653.45    427.25 o 
   9   0   1      142.43       35.38     85.03 o 
  -8   1   1     8932.41     8836.29    341.97 o 
  -7   1   1     6033.25     5862.11    182.13 o 
  -6   1   1    16332.52    16423.68    364.16 o 
  -5   1   1     4270.78     4208.26    133.07 o 
  -4   1   1    26163.51    25620.54    495.73 o 
  -3   1   1     2132.63     2200.45     75.42 o 
  -1   1   1        3.90       35.80     12.57 o 
   0   1   1     3406.02     3647.30    156.38 o 
   1   1   1      482.79      433.49     25.19 o 
   3   1   1      142.10      117.30     27.87 o 
   4   1   1    12430.96    12937.46    260.92 o 
   5   1   1      355.44      411.43     43.73 o 
   6   1   1    13704.75    12780.22    285.47 o 
   7   1   1     2709.17     2904.12    138.07 o 
   8   1   1    12840.09    11799.46    409.17 o 
   9   1   1     5800.18     5548.54    276.47 o 
  -8   2   1     4307.77     4236.11    373.82 o 
  -7   2   1      277.20      232.13     51.09 o 
  -6   2   1    14714.72    14989.77    472.58 o 
  -5   2   1     2305.84     2269.41    115.81 o 
  -4   2   1    49613.80    48905.04    889.22 o 
  -3   2   1     4311.80     4422.03    118.93 o 
  -2   2   1    68759.03    68907.72   1208.66 o 
  -1   2   1    25618.08    25922.92    471.20 o 
   1   2   1    39051.94    38022.31    659.03 o 
   2   2   1    49601.16    47796.61    825.12 o 
   3   2   1    12572.63    12418.64    240.87 o 
   4   2   1    19892.86    20582.87    389.53 o 
   5   2   1     5338.56     5733.90    213.97 o 
   6   2   1     4636.79     4961.58    205.17 o 
   7   2   1       53.61      183.38     48.01 o 
   8   2   1       85.29      111.74     72.81 o 
   9   2   1      230.19      537.54    113.26 o 
  -7   3   1      431.03      359.88     87.64 o 
  -6   3   1      452.77      471.20     57.48 o 
  -5   3   1       84.03      114.25     39.52 o 
  -4   3   1      267.45      249.94     38.34 o 
  -3   3   1     1895.98     2073.40     86.44 o 
  -2   3   1     5645.87     5916.96    142.07 o 
  -1   3   1    34731.86    32982.34    596.06 o 
   0   3   1    14503.00    14618.02    281.06 o 
   1   3   1    64480.07    57533.14   2387.33 o 
   2   3   1     2927.72     2837.69     84.35 o 
   3   3   1    55788.11    54388.45    952.17 o 
   4   3   1      483.48      654.30     43.96 o 
   5   3   1    32079.17    32342.79    604.12 o 
   6   3   1      109.46      128.08     37.59 o 
   7   3   1    12393.65    12501.97    294.26 o 
   8   3   1      368.90      626.33    105.70 o 
   9   3   1     4479.48     4705.60    251.89 o 
  10   3   1      535.92      618.08    137.50 o 
  -7   4   1    10194.26    10964.28    665.78 o 
  -6   4   1      569.27      528.07     84.37 o 
  -5   4   1    12978.91    13447.95    310.08 o 
  -4   4   1        7.58       31.88     38.38 o 
  -3   4   1    10958.47    10864.73    243.89 o 
  -2   4   1      205.22      233.64     48.57 o 
  -1   4   1     5760.43     6081.05    264.72 o 
   0   4   1      533.91      540.27     47.54 o 
   1   4   1     1105.83     1178.95     62.51 o 
   2   4   1      659.56      710.99     44.11 o 
   3   4   1    11171.46    11579.25    242.72 o 
   4   4   1     3595.91     3897.60    138.84 o 
   5   4   1    16592.39    16380.47    337.88 o 
   6   4   1     6482.19     7121.68    227.09 o 
   7   4   1     9563.65     9655.32    245.81 o 
   8   4   1     7833.63     7904.46    300.27 o 
   9   4   1     6818.56     6964.90    308.44 o 
  10   4   1     5733.81     5612.97    294.30 o 
  -6   5   1      514.42      528.72    128.51 o 
  -5   5   1     8821.55     8530.00    293.67 o 
  -4   5   1     2459.34     2448.95    150.16 o 
  -3   5   1    11715.28    11203.12    546.02 o 
  -2   5   1     7458.71     6542.75    246.56 o 
  -1   5   1     8778.68     8208.59    197.20 o 
   0   5   1     6598.46     6407.08    297.19 o 
   1   5   1     2750.69     2547.30     93.86 o 
   2   5   1     7894.46     7734.29    474.41 o 
   3   5   1       94.07      277.29    163.97 o 
   4   5   1     1088.00     1215.94     91.51 o 
   5   5   1      903.59      881.36    125.20 o 
   6   5   1      610.77      645.39     58.98 o 
   7   5   1     3702.21     3936.09    141.16 o 
   8   5   1     3123.41     3071.84    140.54 o 
   9   5   1     1668.24     1787.43    162.72 o 
  -5   6   1      876.76     1030.10    294.27 o 
  -4   6   1     1499.50     1506.39    172.83 o 
  -3   6   1      939.28      829.44    183.12 o 
  -1   6   1     2955.72     2814.72    110.86 o 
   0   6   1    25878.46    26762.76    755.70 o 
   1   6   1      978.35      948.01     65.72 o 
   2   6   1    39914.82    35751.33   1882.04 o 
   3   6   1       12.77      -30.94     25.92 o 
   4   6   1    35024.39    34409.17    654.91 o 
   5   6   1     1836.36     1794.24    147.81 o 
   6   6   1    15212.17    15407.41    342.75 o 
   7   6   1     3110.76     3234.95    176.47 o 
   8   6   1     4241.73     4573.70    199.25 o 
   9   6   1      762.17      953.32    232.37 o 
  -4   7   1     2747.93     2956.16    437.37 o 
  -3   7   1       49.41       48.57     47.45 o 
  -2   7   1      249.69      190.21     70.16 o 
  -1   7   1       22.37       22.07     44.44 o 
   0   7   1      574.46      595.99     64.32 o 
   1   7   1      732.96      757.10     68.20 o 
   2   7   1     8368.11     7768.84    276.86 o 
   3   7   1     3501.56     3522.05    237.30 o 
   4   7   1    15013.51    14786.52    382.29 o 
   5   7   1     8236.29     8525.61    249.64 o 
   6   7   1     8828.41     9071.08    321.40 o 
   7   7   1    12296.59    12031.55    299.21 o 
   8   7   1     3991.95     3974.12    336.79 o 
   9   7   1     9250.73     9278.50    784.79 o 
  -3   8   1     5060.20     4335.72    207.80 o 
  -2   8   1     7889.16     7665.51    292.92 o 
  -1   8   1     7295.08     7389.32    267.00 o 
   0   8   1     4148.48     3840.00    176.14 o 
   1   8   1     7517.22     7130.53    244.09 o 
   2   8   1     1058.87     1330.95     87.22 o 
   3   8   1     1876.49     1785.04     96.29 o 
   4   8   1       83.83      111.71     42.68 o 
   5   8   1      119.99       73.01     41.06 o 
   6   8   1       36.45       66.87     60.55 o 
   7   8   1     2819.78     2828.62    427.87 o 
   8   8   1       44.45      -36.23     65.56 o 
  -1   9   1     7336.52     7720.97    412.72 o 
   0   9   1       27.20       26.68     56.95 o 
   1   9   1    11462.93    11418.04    350.77 o 
   2   9   1       54.90        8.36     48.39 o 
   3   9   1     8485.55     8855.51    283.50 o 
   4   9   1     1874.65     1716.47    139.66 o 
   5   9   1     3016.76     3292.80    350.70 o 
   6   9   1     2062.27     1911.67    181.54 o 
   7   9   1      221.06      175.59     81.33 o 
   2  10   1      811.26      983.09    183.97 o 
   3  10   1     2954.63     3100.81    223.09 o 
   4  10   1     2537.58     2220.99    192.22 o 
   5  10   1     3881.58     3898.11    203.04 o 
  -6  -9   2     2791.17     3091.47    230.39 o 
  -5  -9   2     3098.80     3435.29    208.96 o 
  -4  -9   2     5512.79     5689.72    592.90 o 
  -3  -9   2     1464.91     1693.55    154.01 o 
  -2  -9   2     9876.20    10423.44    854.55 o 
  -1  -9   2      342.73      482.15    200.93 o 
   0  -9   2     6207.73     6369.05    283.93 o 
  -7  -8   2      156.31      248.70    121.89 o 
  -6  -8   2      373.97      495.91    204.15 o 
  -5  -8   2      166.92       64.93     64.23 o 
  -4  -8   2     5054.87     5248.43    748.66 o 
  -3  -8   2       92.79      214.05    138.46 o 
  -2  -8   2    11220.61    11961.89    892.04 o 
  -1  -8   2      387.05      399.15     61.89 o 
   0  -8   2    14018.48    14192.82    340.12 o 
   1  -8   2     1904.16     1964.22    122.57 o 
   2  -8   2    11032.44    10359.00    337.19 o 
  -8  -7   2    11757.66    11878.33    607.49 o 
  -7  -7   2     1166.95     1274.11    138.39 o 
  -6  -7   2     8159.19     8199.37    469.37 o 
  -5  -7   2     2023.64     2180.71    152.64 o 
  -4  -7   2     3320.16     3564.13    182.38 o 
  -3  -7   2     1514.59     1592.96    259.79 o 
  -2  -7   2      242.88      258.43     46.59 o 
  -1  -7   2      413.17      480.18     74.08 o 
   0  -7   2      937.54      863.87     85.07 o 
   1  -7   2     3499.05     3610.00    146.27 o 
   2  -7   2     1584.49     1739.32    107.28 o 
   3  -7   2     7981.14     7762.42    276.40 o 
   4  -7   2     1267.68     1126.66    131.28 o 
  -9  -6   2     3374.44     3686.30    229.82 o 
  -8  -6   2     5572.02     6082.33    268.13 o 
  -7  -6   2     8118.13     8824.13   1073.35 o 
  -6  -6   2     9088.78     9579.66    592.51 o 
  -5  -6   2    18738.18    20217.97    538.58 o 
  -4  -6   2     8289.96     8433.40    404.80 o 
  -3  -6   2    31422.47    31005.29    826.04 o 
  -2  -6   2     3480.87     3530.60    118.21 o 
  -1  -6   2    23153.18    23689.84    472.44 o 
   0  -6   2       32.53       62.19     36.03 o 
   1  -6   2    10409.91     9711.08    262.68 o 
   2  -6   2        1.85       40.50     37.26 o 
   3  -6   2      378.93      457.26     57.00 o 
   4  -6   2       36.51       39.98     39.91 o 
   5  -6   2      432.50      457.38    198.22 o 
  -9  -5   2     1509.21     1595.66    152.80 o 
  -8  -5   2      773.41      891.65    120.08 o 
  -7  -5   2      157.74      238.89     75.52 o 
  -6  -5   2      446.24      488.40     87.02 o 
  -5  -5   2     1468.76     1529.71     77.71 o 
  -4  -5   2       26.04       33.64     35.35 o 
  -3  -5   2    14013.94    14028.59    298.22 o 
  -2  -5   2      335.59      532.82    113.38 o 
  -1  -5   2    21910.58    21600.55    424.08 o 
   0  -5   2     5972.88     6129.51    185.50 o 
   1  -5   2    15686.39    14924.57    318.88 o 
   2  -5   2     6654.67     6586.98    176.30 o 
   3  -5   2     5801.24     5681.91    164.58 o 
   4  -5   2     4589.61     4785.26    202.34 o 
   5  -5   2     1422.74     1381.46    163.55 o 
   6  -5   2     1278.60     1595.38    152.00 o 
  -9  -4   2     8557.09     8828.61    331.52 o 
  -8  -4   2     5116.81     5461.62    241.07 o 
  -7  -4   2     5615.12     6048.22    196.93 o 
  -6  -4   2     7584.95     7687.86    243.04 o 
  -5  -4   2     2299.74     2379.03    138.84 o 
  -4  -4   2     7577.16     7863.64    193.17 o 
  -2  -4   2     1823.15     1879.76     67.40 o 
  -1  -4   2     1610.99     1675.93     79.04 o 
   0  -4   2     1602.36     1567.49     79.86 o 
   1  -4   2     5419.00     5030.23    157.53 o 
   2  -4   2    13606.55    12868.01    436.05 o 
   3  -4   2     2655.14     2671.32     98.02 o 
   4  -4   2    14080.60    14275.79    413.33 o 
   5  -4   2      357.83      314.18     61.34 o 
   6  -4   2    12792.01    13680.64    650.51 o 
   7  -4   2        6.57       39.77    138.01 o 
  -9  -3   2     2506.03     3041.72    239.72 o 
  -8  -3   2     9454.73     9237.02    268.59 o 
  -7  -3   2      865.79      882.07     93.92 o 
  -6  -3   2    26273.94    25836.05    531.90 o 
  -5  -3   2      191.95      180.70     41.48 o 
  -4  -3   2    25127.66    25310.42    494.27 o 
  -3  -3   2      181.65      248.74     30.31 o 
  -2  -3   2    19786.71    19297.66    349.53 o 
  -1  -3   2      988.24     1102.67     48.03 o 
   0  -3   2    20009.96    20193.86    386.42 o 
   1  -3   2      517.30      523.71     40.49 o 
   2  -3   2     1924.42     2132.69    147.57 o 
   3  -3   2     1688.38     1843.69    112.25 o 
   4  -3   2     2544.67     2690.33    125.50 o 
   5  -3   2      199.20      261.75     41.16 o 
   6  -3   2     6696.98     7092.04    287.10 o 
   7  -3   2     1483.51     1594.35    148.14 o 
  -9  -2   2      142.17       76.27     80.70 o 
  -8  -2   2     2585.63     2730.51    140.74 o 
  -7  -2   2      443.76      605.25     74.84 o 
  -6  -2   2    15644.52    15020.58    472.80 o 
  -5  -2   2     5743.25     5737.55    172.04 o 
  -4  -2   2    34179.43    32014.67    610.97 o 
  -3  -2   2    23825.86    24525.24    469.66 o 
  -2  -2   2    39450.80    36628.48    793.20 o 
  -1  -2   2    31039.85    30790.25    483.34 o 
   0  -2   2    64895.70    56340.08   3451.43 o 
   1  -2   2    26259.66    25356.68    685.28 o 
   2  -2   2    23182.42    22474.90    418.79 o 
   3  -2   2    33389.04    33803.10    618.07 o 
   4  -2   2    10697.15    11310.81    244.21 o 
   5  -2   2    13561.86    13925.53    299.30 o 
   6  -2   2     1075.62      989.37    106.04 o 
   7  -2   2     1156.04     1200.59    154.68 o 
   8  -2   2       38.14      -23.70     68.89 o 
  -9  -1   2     2700.26     2721.87    199.35 o 
  -8  -1   2     5637.36     6038.57    371.79 o 
  -7  -1   2     2534.46     2485.10    124.67 o 
  -6  -1   2     1829.42     1718.33     97.75 o 
  -5  -1   2      184.97      210.08     44.23 o 
  -4  -1   2      213.14      271.57     48.42 o 
  -3  -1   2     1077.74     1162.62     83.61 o 
  -2  -1   2      297.65      339.62     49.44 o 
  -1  -1   2    28419.90    27426.00    431.71 o 
   0  -1   2     1523.32     1580.58     47.40 o 
   1  -1   2    54037.69    52749.29    909.65 o 
   2  -1   2     2095.07     2472.31     65.28 o 
   3  -1   2    68384.60    69053.28   1198.34 o 
   4  -1   2       31.57       47.96     21.09 o 
   5  -1   2    35063.83    34267.86    639.89 o 
   6  -1   2      775.75      845.87     95.41 o 
   7  -1   2    16455.63    16537.20    507.58 o 
   8  -1   2     1464.35     1216.78    257.52 o 
  -8   0   2      585.12      536.10    103.48 o 
  -7   0   2    23347.29    22432.01    481.76 o 
  -6   0   2      644.60      798.00     93.69 o 
  -5   0   2    35339.71    34047.82    656.10 o 
  -4   0   2       25.01       41.46     32.02 o 
  -3   0   2    29832.17    28793.49    543.79 o 
  -2   0   2      408.48      490.98     40.48 o 
  -1   0   2    18671.05    18674.70    347.59 o 
   0   0   2      745.72      787.76     50.32 o 
   1   0   2      634.15      655.71     80.23 o 
   2   0   2      605.69      649.28     44.01 o 
   3   0   2      558.43      641.25     21.64 o 
   4   0   2     5138.27     5275.93    126.19 o 
   5   0   2     8725.61     8488.13    201.26 o 
   6   0   2     6600.12     6816.24    250.72 o 
   7   0   2     7708.51     6782.89    268.42 o 
   8   0   2     7019.31     6674.75    288.20 o 
   9   0   2     4357.03     3943.85    237.66 o 
  -8   1   2       54.04      -16.74     60.73 o 
  -7   1   2     4124.66     4006.05    149.75 o 
  -6   1   2      534.80      546.91     64.32 o 
  -5   1   2     9361.02     9244.27    240.22 o 
  -4   1   2     9909.26    10000.48    231.00 o 
  -3   1   2    21859.21    22033.14    426.97 o 
  -2   1   2    34967.76    36038.48    650.49 o 
  -1   1   2    19719.33    19043.30    458.93 o 
   0   1   2    20967.63    20570.95    313.97 o 
   1   1   2     1457.33     1607.42     40.97 o 
   2   1   2    19742.16    20165.72    299.48 o 
   4   1   2     1766.43     1704.51     54.52 o 
   5   1   2      488.42      551.52     47.51 o 
   6   1   2       18.48       58.01     29.48 o 
   7   1   2      780.92      772.42    100.69 o 
   8   1   2     2654.85     2814.92    181.60 o 
   9   1   2      824.35      942.28    168.25 o 
  -8   2   2     3798.45     3487.17    202.73 o 
  -7   2   2      118.40       77.23     52.90 o 
  -6   2   2     2036.69     2144.62    104.22 o 
  -5   2   2      857.93     1056.49     68.34 o 
  -4   2   2      658.61      679.67     50.68 o 
  -3   2   2     1580.09     1550.69     66.19 o 
  -2   2   2    10012.71    10157.67    304.19 o 
  -1   2   2      613.63      750.86     43.20 o 
   0   2   2    28737.46    27494.18    597.93 o 
   1   2   2      402.92      425.59     28.27 o 
   3   2   2       39.55       56.58     17.06 o 
   4   2   2    42115.33    40487.68    716.23 o 
   5   2   2     5399.21     5555.91    157.59 o 
   6   2   2    22998.89    22897.91    445.31 o 
   7   2   2     6067.37     5843.74    176.12 o 
   8   2   2     4815.29     4469.21    223.85 o 
   9   2   2     2073.24     2016.89    175.66 o 
  -7   3   2       27.14       53.28     62.84 o 
  -6   3   2    16312.37    16553.68    370.85 o 
  -5   3   2     1042.86     1044.16     69.81 o 
  -4   3   2    12374.69    13217.69    330.12 o 
  -3   3   2     1224.01     1239.09     60.22 o 
  -2   3   2     1045.34      973.62     83.81 o 
  -1   3   2      124.60      144.86     14.13 o 
   0   3   2      523.80      632.71     47.08 o 
   1   3   2      526.64      583.53     30.04 o 
   2   3   2     4051.93     4040.14     95.62 o 
   3   3   2     3289.46     3444.88     89.16 o 
   4   3   2    14985.91    15269.86    296.48 o 
   5   3   2    12395.16    12633.29    261.73 o 
   6   3   2    15161.87    15625.66    322.21 o 
   7   3   2    16755.55    16835.65    831.37 o 
   8   3   2     4703.35     4294.58    216.04 o 
   9   3   2    13708.49    12849.37    446.92 o 
  10   3   2      180.79      184.92    100.35 o 
  -6   4   2     8832.68     9009.85    311.90 o 
  -5   4   2    10523.45    11005.45    396.83 o 
  -4   4   2    16596.39    16584.95    402.04 o 
  -3   4   2    26172.46    25176.45    492.01 o 
  -2   4   2    15745.91    14698.96    420.58 o 
  -1   4   2    39506.65    37711.20   1179.70 o 
   0   4   2     8612.88     8543.68    188.12 o 
   1   4   2    32392.05    30763.78    556.66 o 
   2   4   2     2383.51     2366.54     74.12 o 
   3   4   2     8963.40     8761.27    189.12 o 
   4   4   2        1.88      -10.11     21.93 o 
   5   4   2     2338.74     2570.34     88.59 o 
   6   4   2       57.64       62.07     29.64 o 
   7   4   2     1380.83     1529.97     82.01 o 
   8   4   2      168.53      179.19     72.58 o 
   9   4   2     4741.79     4393.16    239.63 o 
  10   4   2      537.60      399.86    112.62 o 
  -6   5   2      134.83      106.29     70.44 o 
  -5   5   2     1153.15     1204.79    236.21 o 
  -4   5   2      178.22      109.70     52.80 o 
  -3   5   2     6154.78     6674.47    238.21 o 
  -2   5   2      245.39      228.24     56.04 o 
  -1   5   2    23956.71    24393.88    534.77 o 
   0   5   2      635.09      612.63     48.09 o 
   1   5   2    41536.37    39668.26    718.24 o 
   2   5   2     1456.95     1515.46     90.73 o 
   3   5   2    27843.60    27724.54    520.24 o 
   4   5   2     4848.86     4951.85    135.02 o 
   5   5   2    13975.86    14474.59    307.52 o 
   6   5   2     2098.47     2134.83    111.64 o 
   7   5   2     2523.11     2689.51    111.92 o 
   8   5   2     2492.47     2477.22    126.65 o 
   9   5   2        5.36       47.04     94.30 o 
  10   5   2      320.85      242.07    106.01 o 
  -5   6   2     4466.72     4613.94    217.56 o 
  -4   6   2     1768.53     1640.75    156.38 o 
  -3   6   2     1446.62     1457.40    114.15 o 
  -2   6   2     1331.70     1459.45    140.04 o 
  -1   6   2      156.87      148.95     59.70 o 
   0   6   2       45.09       31.01     41.97 o 
   1   6   2     4194.82     4071.29    133.08 o 
   2   6   2     3671.00     3751.18    117.12 o 
   3   6   2     2728.44     2572.63    105.38 o 
   4   6   2    11790.08    11605.13    260.21 o 
   5   6   2     3768.66     3841.08    156.56 o 
   6   6   2    11897.89    12192.72    326.00 o 
   7   6   2     1691.85     1756.30     94.13 o 
   8   6   2    10275.96    10982.11    302.67 o 
   9   6   2      443.20      490.33    101.63 o 
  -4   7   2     6293.52     6920.59    390.10 o 
  -3   7   2      807.38      758.29     93.81 o 
  -2   7   2    11083.83    10660.72    339.90 o 
  -1   7   2      141.35      126.85    111.72 o 
   0   7   2     6387.16     6270.16    223.77 o 
   1   7   2      341.41      371.11     64.13 o 
   2   7   2     1268.31     1449.39     78.10 o 
   3   7   2     2313.02     2196.42    121.52 o 
   4   7   2      585.96      625.79     58.05 o 
   5   7   2     1153.01     1216.50     76.60 o 
   6   7   2     4375.24     4557.24    152.12 o 
   7   7   2      376.21      331.87     56.48 o 
   8   7   2     8118.05     8487.54    241.17 o 
   9   7   2       27.62       71.35    135.80 o 
  -2   8   2     8210.98     7725.96    399.38 o 
  -1   8   2     1138.42     1311.35    134.33 o 
   0   8   2    12199.31    12301.98    370.11 o 
   1   8   2     4271.51     4486.01    187.58 o 
   2   8   2    12293.09    12410.03    518.95 o 
   3   8   2     6266.43     5953.21    175.49 o 
   4   8   2     9256.01     8871.15    343.28 o 
   5   8   2     5924.07     5967.45    177.68 o 
   6   8   2     1467.65     1534.69     92.69 o 
   7   8   2     4684.55     4805.70    167.51 o 
   8   8   2       77.72       82.22     66.47 o 
  -1   9   2     1335.43     1238.20    124.72 o 
   0   9   2     1508.86     1807.77    168.99 o 
   1   9   2     4422.84     4098.78    210.15 o 
   2   9   2     2204.51     2236.13    270.53 o 
   3   9   2    11467.52    11261.53    337.65 o 
   4   9   2     1692.51     1740.23    128.58 o 
   5   9   2    12798.66    13107.42    316.54 o 
   6   9   2      289.01      363.41     79.45 o 
   7   9   2    11246.61    10812.58    359.51 o 
   2  10   2       92.38      107.29     63.82 o 
   3  10   2      126.06      183.28     67.71 o 
   4  10   2       22.98       28.74     93.00 o 
   5  10   2     1601.09     1734.66    176.51 o 
   6  10   2      498.93      639.77    102.93 o 
  -6  -9   3     1277.52     1524.67    155.71 o 
  -5  -9   3     1134.39     1200.23    139.94 o 
  -4  -9   3       47.07       92.19    106.18 o 
  -3  -9   3     4419.33     4616.84    226.49 o 
  -2  -9   3      662.13      675.29    103.64 o 
  -1  -9   3     6101.51     6215.64    596.35 o 
   0  -9   3     3072.65     3081.48    208.85 o 
  -7  -8   3     4376.12     4749.88    394.40 o 
  -6  -8   3     6355.27     6544.78    283.45 o 
  -5  -8   3     2469.12     2875.30    284.21 o 
  -4  -8   3     4569.02     5213.08    450.82 o 
  -3  -8   3       73.64      171.73     71.98 o 
  -2  -8   3     1149.96     1167.89    115.77 o 
  -1  -8   3      486.43      474.10     82.82 o 
   0  -8   3      184.53      205.00     53.33 o 
   1  -8   3      719.70      743.22     80.19 o 
   2  -8   3     2908.72     2828.80    159.75 o 
  -8  -7   3     2654.04     2662.34    256.73 o 
  -7  -7   3      429.51      465.86    131.50 o 
  -6  -7   3    11637.51    12015.86    398.34 o 
  -5  -7   3       16.31       58.49     85.88 o 
  -4  -7   3    15175.23    15802.87    617.32 o 
  -3  -7   3      844.08      823.00     99.32 o 
  -2  -7   3    15177.31    15236.10    428.41 o 
  -1  -7   3     1717.45     1757.38     93.41 o 
   0  -7   3     5477.03     5533.57    172.12 o 
   1  -7   3     1080.76     1257.60     85.82 o 
   2  -7   3     1240.12     1190.57     86.58 o 
   3  -7   3      848.90      904.54     85.86 o 
   4  -7   3       12.55      -55.97    119.07 o 
  -8  -6   3      204.73      279.94     98.88 o 
  -7  -6   3      219.01      178.65     82.70 o 
  -6  -6   3     4385.17     4545.83    230.95 o 
  -5  -6   3     1577.81     1749.27    135.67 o 
  -4  -6   3    11377.89    11439.13    496.68 o 
  -3  -6   3    10830.25    10704.89    330.15 o 
  -2  -6   3    14398.88    14448.11    321.85 o 
  -1  -6   3    19126.33    18944.03    394.00 o 
   0  -6   3    14642.41    14523.30    322.73 o 
   1  -6   3    20636.54    20268.26    485.88 o 
   2  -6   3     6709.10     7053.36    196.30 o 
   3  -6   3    16064.78    15639.63    353.65 o 
   4  -6   3     2386.35     2608.80    116.71 o 
   5  -6   3     8372.88     9548.19    373.91 o 
  -9  -5   3     3691.54     3534.70    215.75 o 
  -8  -5   3     3927.74     4321.66    223.01 o 
  -7  -5   3     5390.69     5535.21    537.89 o 
  -6  -5   3     2150.61     2318.51    155.19 o 
  -5  -5   3     1025.49      985.81    141.34 o 
  -4  -5   3      675.12      710.71     89.34 o 
  -3  -5   3       21.95       76.59     50.32 o 
  -2  -5   3      113.18      166.93     36.17 o 
  -1  -5   3     4553.89     4831.02    137.65 o 
   0  -5   3       45.88      -15.21     29.32 o 
   1  -5   3    12237.63    11898.04    271.06 o 
   2  -5   3      204.69      257.52     50.30 o 
   3  -5   3    22113.85    22222.28    459.59 o 
   4  -5   3      806.56      894.87    105.28 o 
   5  -5   3    18379.56    20003.73   1222.78 o 
   6  -5   3     1667.77     2048.54    173.86 o 
  -9  -4   3    12856.75    13243.40    706.20 o 
  -8  -4   3      806.61      757.76    109.64 o 
  -7  -4   3    25226.64    25676.34   1059.50 o 
  -6  -4   3      392.63      504.26    115.96 o 
  -5  -4   3    36736.75    35960.89    690.52 o 
  -4  -4   3     1063.59     1022.89    136.99 o 
  -3  -4   3    42493.12    41302.02    929.18 o 
  -2  -4   3      300.74      332.99     25.55 o 
  -1  -4   3    16126.51    16459.94    391.26 o 
   0  -4   3      685.53      626.23     62.33 o 
   1  -4   3     2779.65     2667.64     95.58 o 
   2  -4   3        7.59       45.54     29.67 o 
   3  -4   3       87.67       38.25     30.71 o 
   4  -4   3     1309.67     1250.61    123.71 o 
   5  -4   3     1093.04     1373.68    170.85 o 
   6  -4   3     2557.08     3004.69    366.64 o 
   7  -4   3     1824.20     2338.43    186.08 o 
  -9  -3   3       20.37      130.78     73.38 o 
  -8  -3   3       52.20      -76.41     93.34 o 
  -7  -3   3     2220.74     2162.17    116.63 o 
  -6  -3   3      249.52      217.50     49.05 o 
  -5  -3   3     7571.83     7443.59    202.44 o 
  -4  -3   3     5862.43     5820.90    394.20 o 
  -3  -3   3    23747.16    23233.75    559.16 o 
  -2  -3   3    24846.26    24594.17    567.09 o 
  -1  -3   3    13051.91    13400.80    328.87 o 
   0  -3   3    47794.46    45789.31   2040.01 o 
   1  -3   3     4521.32     4534.43    123.45 o 
   2  -3   3    20543.95    20361.44    399.37 o 
   3  -3   3      881.28      905.19     68.90 o 
   4  -3   3     3981.52     4229.76    140.61 o 
   5  -3   3       13.61       32.07     30.45 o 
   6  -3   3      961.91     1262.72    128.03 o 
   7  -3   3        3.12      -26.20     95.72 o 
  -9  -2   3      842.17      910.36    118.56 o 
  -8  -2   3     6988.49     7022.18    229.20 o 
  -7  -2   3      482.98      538.92     72.17 o 
  -6  -2   3     5075.81     5106.12    171.23 o 
  -5  -2   3       61.66       78.26     39.42 o 
  -4  -2   3      248.92      222.68     49.21 o 
  -3  -2   3      592.70      542.96     47.43 o 
  -2  -2   3     5458.81     5465.24    281.84 o 
  -1  -2   3      459.38      574.86     35.96 o 
   0  -2   3    24759.48    24619.54    582.20 o 
   1  -2   3     1556.13     1632.25     60.07 o 
   2  -2   3    34586.86    35786.74    753.04 o 
   3  -2   3     5857.24     6200.10    147.26 o 
   4  -2   3    22066.89    21737.53    438.65 o 
   5  -2   3     3871.41     4292.09    172.24 o 
   6  -2   3    12824.33    12564.57    409.23 o 
   7  -2   3     2796.28     2827.93    180.49 o 
   8  -2   3     3540.56     3407.55    216.00 o 
  -9  -1   3       26.98      -63.97     69.26 o 
  -8  -1   3    14133.02    14050.39    384.67 o 
  -7  -1   3     1076.86     1155.63     91.58 o 
  -6  -1   3    19110.38    18325.49    530.72 o 
  -5  -1   3     6738.51     7048.05    196.96 o 
  -4  -1   3    24324.87    25201.41    500.76 o 
  -2  -1   3     9816.22    10125.06    382.42 o 
  -1  -1   3    10063.11    10234.95    203.27 o 
   0  -1   3      561.56      576.66     31.03 o 
   1  -1   3      107.74      235.22     48.73 o 
   2  -1   3     2550.75     2758.22     72.59 o 
   3  -1   3     2167.27     2268.09     64.62 o 
   4  -1   3     4270.54     4558.82    136.07 o 
   5  -1   3    10600.10    10449.87    238.65 o 
   6  -1   3     1874.90     1684.65    435.39 o 
   7  -1   3    12852.75    12211.49   1063.97 o 
   8  -1   3     1678.45     1558.71    148.59 o 
  -8   0   3     4196.51     4115.66    221.13 o 
  -7   0   3     7289.73     6925.35    210.03 o 
  -6   0   3     9956.68     9498.45    398.80 o 
  -5   0   3    25673.00    26076.95    525.79 o 
  -4   0   3    16663.90    16328.72    350.39 o 
  -3   0   3    40649.93    39276.43    915.56 o 
  -2   0   3     8736.13     8318.41    194.41 o 
   0   0   3    20790.13    20950.17    380.50 o 
   1   0   3    90325.38    87275.39   1633.23 o 
   2   0   3      561.43      628.48     51.07 o 
   3   0   3    37000.55    36722.56    848.99 o 
   4   0   3      914.67     1121.10     81.28 o 
   5   0   3     6921.68     7122.16    241.59 o 
   6   0   3      301.48      244.13     60.85 o 
   7   0   3       88.54       71.89     58.16 o 
   8   0   3       53.29      170.95     76.58 o 
   9   0   3      636.88      606.26    119.94 o 
  -8   1   3      195.62      266.51     61.07 o 
  -7   1   3     1185.02     1167.99     90.26 o 
  -6   1   3      102.68      111.82     45.88 o 
  -5   1   3     1177.38     1245.61     78.72 o 
  -4   1   3      669.51      541.97     51.79 o 
  -3   1   3     8841.20     8909.12    208.18 o 
  -2   1   3     1981.82     2099.77    119.53 o 
  -1   1   3    35289.91    33036.64    593.81 o 
   0   1   3     2741.04     2674.53     67.10 o 
   1   1   3    43219.43    41543.22    718.58 o 
   2   1   3    10658.42    11121.62    208.95 o 
   3   1   3    61793.73    61578.46   1376.20 o 
   4   1   3    19734.56    20414.95    507.23 o 
   5   1   3    25513.14    25861.74    644.94 o 
   6   1   3     9461.27     9364.52    302.24 o 
   7   1   3     3836.99     3618.37    182.87 o 
   8   1   3     5129.23     4550.52    223.89 o 
   9   1   3      255.24      136.96     84.61 o 
  -7   2   3    13145.70    12714.45    316.31 o 
  -6   2   3     2482.90     2515.51    116.02 o 
  -5   2   3    15316.38    14877.78    331.59 o 
  -4   2   3     5632.40     5804.75    295.25 o 
  -3   2   3    10518.01    10652.65    369.41 o 
  -2   2   3     4126.09     4450.80    223.82 o 
  -1   2   3     4061.97     4269.62    101.75 o 
   0   2   3      194.31      261.85     15.81 o 
   1   2   3     3257.42     3269.51     75.71 o 
   2   2   3     5063.88     5245.16    111.32 o 
   3   2   3     3476.67     3517.02     83.99 o 
   4   2   3    14469.64    14258.26    272.43 o 
   5   2   3     1899.44     1934.26     60.43 o 
   6   2   3    21893.25    21127.61    404.11 o 
   7   2   3      322.09      196.36    112.90 o 
   8   2   3    15317.52    14464.30    455.56 o 
   9   2   3       33.00       48.67     74.72 o 
  -7   3   3     1655.42     1665.91    168.93 o 
  -6   3   3     8139.67     8604.99    300.37 o 
  -5   3   3     2206.21     2223.72    109.60 o 
  -4   3   3    15556.55    16022.62    342.45 o 
  -3   3   3     1465.12     1571.34     81.52 o 
  -2   3   3    36128.98    34654.67   1447.29 o 
  -1   3   3      501.29      468.00    112.73 o 
   0   3   3    29469.29    29505.29    659.69 o 
   1   3   3      519.70      480.03     32.51 o 
   2   3   3    19011.74    19897.92    363.08 o 
   3   3   3     1029.81     1002.86     43.60 o 
   4   3   3       77.76      160.17     28.48 o 
   5   3   3      793.44      711.40     42.47 o 
   6   3   3     3599.73     3716.90    130.10 o 
   7   3   3      367.74      305.98     72.02 o 
   8   3   3     6791.66     6128.98    280.08 o 
   9   3   3      449.30      370.43     97.53 o 
  10   3   3     8673.66     7853.78    346.45 o 
  -6   4   3      139.53      306.85     79.75 o 
  -5   4   3       10.58       30.67     54.52 o 
  -4   4   3     5561.29     5458.19    215.87 o 
  -3   4   3     2678.13     2386.91    153.88 o 
  -2   4   3    17756.77    15888.08    550.12 o 
  -1   4   3     5394.16     5132.66    177.72 o 
   0   4   3    19652.64    18603.75    449.91 o 
   1   4   3    20754.71    20491.20    378.83 o 
   2   4   3    22570.49    21596.23    398.58 o 
   3   4   3    21836.78    21463.19    400.16 o 
   4   4   3    14603.26    14551.30    288.22 o 
   5   4   3    19070.44    18920.81    368.50 o 
   6   4   3     3196.95     3355.29    107.69 o 
   7   4   3    10432.57    10046.69    233.07 o 
   8   4   3      155.40      126.54     66.21 o 
   9   4   3     1911.00     1910.46    262.33 o 
  10   4   3      596.89      795.19    135.36 o 
  -5   5   3     2850.58     2932.50    326.78 o 
  -4   5   3     1501.40     1609.53    123.46 o 
  -3   5   3      630.31      573.19     74.97 o 
  -2   5   3      119.61       61.22     69.54 o 
  -1   5   3     1204.99     1230.42     88.09 o 
   0   5   3       41.69       23.45     31.23 o 
   1   5   3     7710.39     7330.99    162.61 o 
   2   5   3     2054.55     2012.04     71.49 o 
   3   5   3    17393.38    17484.22    340.82 o 
   4   5   3     1640.11     1607.43    100.72 o 
   5   5   3    28737.52    28616.71    540.97 o 
   6   5   3        1.99       39.94     28.55 o 
   7   5   3    26153.72    26397.42    682.46 o 
   8   5   3      495.46      581.42     95.95 o 
   9   5   3    10812.91    11323.20    470.27 o 
  10   5   3     1510.92     1695.62    175.24 o 
  -5   6   3    16898.31    16859.38    818.82 o 
  -4   6   3      686.39      870.30     97.38 o 
  -3   6   3    18840.86    17691.75    497.74 o 
  -2   6   3       25.97       43.69    113.47 o 
  -1   6   3    15191.52    14316.36    400.71 o 
   0   6   3       43.78       49.41     39.43 o 
   1   6   3    11726.94    10768.54    229.93 o 
   2   6   3       63.23       45.39     25.32 o 
   3   6   3     2598.38     2486.85    116.02 o 
   4   6   3       78.12      188.34     43.01 o 
   5   6   3      202.90      215.73     39.08 o 
   6   6   3       32.90       70.00     38.01 o 
   7   6   3     3085.47     3156.76    119.50 o 
   8   6   3     2458.17     2465.73    113.58 o 
   9   6   3     2728.79     2370.46    203.02 o 
  -4   7   3      833.74      932.05    147.62 o 
  -3   7   3     8955.04     8453.37    303.04 o 
  -2   7   3     3766.88     3925.52    288.00 o 
  -1   7   3    11638.52    11296.65    396.49 o 
   0   7   3    10045.32     9384.84    296.06 o 
   1   7   3     9297.71     9041.93    279.70 o 
   2   7   3     9194.53     9167.97    212.86 o 
   3   7   3     3551.49     3471.98    114.22 o 
   4   7   3     8106.89     7843.99    198.60 o 
   5   7   3     1078.35     1122.94    107.22 o 
   6   7   3     2135.99     2265.41    100.63 o 
   7   7   3        2.59        2.35     37.55 o 
   8   7   3       35.09      114.81     71.42 o 
   9   7   3     1305.48     1463.51    149.03 o 
  -2   8   3       85.49       55.40     59.17 o 
  -1   8   3      935.97     1018.71    107.42 o 
   0   8   3     2614.44     2405.50    145.30 o 
   1   8   3     1821.73     1558.97    121.21 o 
   2   8   3     8540.21     8970.67    284.03 o 
   3   8   3      119.41      242.43     43.54 o 
   4   8   3    10445.80    10380.64    250.91 o 
   5   8   3       73.15       67.86     37.50 o 
   6   8   3     9216.94     9009.42    234.55 o 
   7   8   3      907.06     1003.56    135.27 o 
   8   8   3     4633.33     4708.31    167.97 o 
   0   9   3      836.91      808.65    132.52 o 
   1   9   3     1542.14     1373.35    261.43 o 
   2   9   3      143.32      321.21    164.41 o 
   3   9   3      278.61      318.05     66.86 o 
   4   9   3     2839.88     2956.64    253.12 o 
   5   9   3      222.62      237.77     51.41 o 
   6   9   3     4739.59     4650.78    162.69 o 
   7   9   3      787.53      623.58    112.40 o 
   2  10   3      339.39      510.68    151.58 o 
   3  10   3     7831.50     7597.71    439.12 o 
   4  10   3        2.10       80.60     58.52 o 
   5  10   3     4096.35     4093.84    249.21 o 
   6  10   3      533.24      617.61    126.42 o 
  -5  -9   4     1887.70     2017.22    173.01 o 
  -4  -9   4      184.89      196.57     91.29 o 
  -3  -9   4      512.02      584.37    104.05 o 
  -2  -9   4       62.64       79.30     69.50 o 
  -1  -9   4      331.50      247.98     81.83 o 
  -6  -8   4      123.16      176.37     83.51 o 
  -5  -8   4    15665.84    16797.29    659.56 o 
  -4  -8   4      894.31     1045.93    207.26 o 
  -3  -8   4    14728.23    14357.13    439.05 o 
  -2  -8   4      845.39      834.62    107.80 o 
  -1  -8   4     9431.51     9303.64    309.54 o 
   0  -8   4     1402.46     1448.48    115.25 o 
   1  -8   4     3863.21     4222.78    159.91 o 
   2  -8   4      300.65      336.71     69.88 o 
  -7  -7   4     1915.00     1850.18    165.05 o 
  -6  -7   4      167.41      257.82     85.63 o 
  -5  -7   4     4083.53     3585.00    266.46 o 
  -4  -7   4     2885.40     3299.87    187.32 o 
  -3  -7   4     5652.25     5905.42    239.61 o 
  -2  -7   4     5704.69     5944.64    300.55 o 
  -1  -7   4     4415.66     4152.90    181.93 o 
   0  -7   4    11282.29    11268.36    276.44 o 
   1  -7   4     2464.49     2484.54    201.83 o 
   2  -7   4    10783.45    10908.95    316.82 o 
   3  -7   4      487.83      526.84     67.75 o 
  -8  -6   4     7783.08     7942.78    318.93 o 
  -7  -6   4       36.58      -52.46     66.13 o 
  -6  -6   4     6747.23     6920.51    278.28 o 
  -5  -6   4      381.79      402.89     85.85 o 
  -4  -6   4      719.83      776.72    101.80 o 
  -3  -6   4      353.40      227.59    163.73 o 
  -2  -6   4     1934.86     2025.98    125.34 o 
  -1  -6   4        8.50       -8.18     30.33 o 
   0  -6   4     6445.99     6136.29    178.20 o 
   1  -6   4      209.99      198.29     46.17 o 
   2  -6   4    10889.17    10928.58    269.22 o 
   3  -6   4     1011.51     1081.42     78.14 o 
   4  -6   4     8513.59     9408.16    381.57 o 
   5  -6   4     2084.74     2372.72    220.38 o 
  -8  -5   4     6774.09     6816.38    286.11 o 
  -7  -5   4      946.82     1157.68    131.53 o 
  -6  -5   4    14971.80    15332.64    605.11 o 
  -5  -5   4     4484.05     4684.96    378.91 o 
  -4  -5   4    10562.53    10827.79    341.22 o 
  -3  -5   4    10335.74    10310.42    316.86 o 
  -2  -5   4     3938.81     4051.74    112.29 o 
  -1  -5   4     8500.26     8265.84    200.51 o 
   0  -5   4      822.21      712.25     86.46 o 
   1  -5   4      150.69      175.87     42.95 o 
   2  -5   4      182.48      226.05     44.58 o 
   3  -5   4      180.54      182.30     41.93 o 
   4  -5   4      532.42      493.71     56.06 o 
   5  -5   4     2804.21     3092.82    206.79 o 
   6  -5   4      571.21      789.50    130.30 o 
  -8  -4   4      957.50      833.38    197.20 o 
  -7  -4   4     3906.38     3985.28    321.13 o 
  -6  -4   4     4015.15     4110.88    476.49 o 
  -5  -4   4    17344.94    16961.85    470.00 o 
  -4  -4   4     6166.61     5892.03    224.90 o 
  -3  -4   4    42282.70    39296.84    894.99 o 
  -2  -4   4     2605.58     2739.31    130.68 o 
  -1  -4   4    49056.43    45859.64    829.20 o 
   0  -4   4     1349.65     1299.33     70.87 o 
   1  -4   4    40092.76    38502.16    718.65 o 
   2  -4   4       39.98      102.35     33.67 o 
   3  -4   4    25513.24    25056.82    502.63 o 
   4  -4   4        7.60      127.58     62.35 o 
   5  -4   4     6814.86     7105.44    297.22 o 
   6  -4   4      213.88      166.70     90.99 o 
  -8  -3   4       45.68       26.32     62.41 o 
  -7  -3   4     3586.51     3394.01    333.51 o 
  -6  -3   4      254.37      272.97     73.85 o 
  -5  -3   4       15.56      -22.27     46.60 o 
  -4  -3   4        3.69       61.45     25.21 o 
  -3  -3   4     4407.21     4111.32    169.28 o 
  -2  -3   4     1991.12     2127.67    114.08 o 
  -1  -3   4    20260.36    18596.18    638.30 o 
   0  -3   4     7708.38     8296.14    205.90 o 
   1  -3   4    23865.56    24393.47    466.08 o 
   2  -3   4    10754.27    10855.36    238.87 o 
   3  -3   4    22981.89    23112.31    453.41 o 
   4  -3   4    17804.99    18689.88    384.24 o 
   5  -3   4    11372.22    12856.09    417.56 o 
   6  -3   4    14096.25    14209.29    786.14 o 
   7  -3   4     3488.03     3702.20    219.39 o 
  -8  -2   4     2983.74     3246.24    179.06 o 
  -7  -2   4    22024.80    22811.65    594.29 o 
  -6  -2   4     4423.60     4769.89    318.73 o 
  -5  -2   4    21087.25    20750.87    437.31 o 
  -4  -2   4    11215.32    11935.70    660.14 o 
  -3  -2   4    15711.97    15788.36    536.72 o 
  -2  -2   4     7580.43     7114.34    496.56 o 
  -1  -2   4     8977.83     9669.78    368.28 o 
   0  -2   4     1077.48     1189.10     71.90 o 
   1  -2   4      130.17      114.90     26.02 o 
   2  -2   4     1409.06     1542.09     68.04 o 
   3  -2   4      288.63      293.20     29.38 o 
   4  -2   4    10763.54    11113.02    238.78 o 
   5  -2   4     1230.49     1345.73    132.86 o 
   6  -2   4    13640.28    12878.80    415.80 o 
   7  -2   4        3.41       25.69    120.42 o 
   8  -2   4    11437.71    10827.00    403.90 o 
  -8  -1   4      989.02      919.84     90.84 o 
  -7  -1   4     2608.54     2757.28    131.36 o 
  -6  -1   4     6742.45     6735.30    273.81 o 
  -5  -1   4     2368.58     2551.00    111.34 o 
  -4  -1   4    26949.20    28675.86    859.78 o 
  -3  -1   4     5007.85     5356.26    158.70 o 
  -2  -1   4    43447.86    43497.06    788.48 o 
  -1  -1   4      209.01      233.78     32.95 o 
   0  -1   4    31081.50    31489.30    565.01 o 
   1  -1   4     1560.01     1742.20     74.55 o 
   2  -1   4    23620.81    24900.20    453.90 o 
   3  -1   4       66.75      101.51     34.34 o 
   4  -1   4     2226.47     2249.14     74.56 o 
   5  -1   4      377.45      251.35     59.34 o 
   6  -1   4      146.42      233.90     77.34 o 
   7  -1   4        3.75       23.71     58.73 o 
   8  -1   4     3199.92     2853.70    244.13 o 
  -8   0   4     1954.69     1954.70    241.86 o 
  -7   0   4       52.95      154.33     53.75 o 
  -6   0   4      704.38      741.37     92.63 o 
  -5   0   4       96.59       95.08     49.28 o 
  -4   0   4     2135.63     2269.07    104.26 o 
  -3   0   4      981.17     1097.10     73.37 o 
  -2   0   4    23734.20    23851.51    464.01 o 
  -1   0   4    16261.64    17063.36    330.53 o 
   0   0   4    50364.52    49304.23    863.79 o 
   1   0   4    45064.93    46092.33    805.97 o 
   2   0   4    28585.93    30346.42    632.58 o 
   3   0   4    28294.38    28403.29    615.17 o 
   4   0   4     8410.60     8501.66    256.55 o 
   5   0   4    21156.89    20256.20    772.24 o 
   6   0   4     5610.81     5656.63    221.18 o 
   7   0   4    10258.62    10235.55    348.93 o 
   8   0   4      493.19      506.67    209.07 o 
   9   0   4     2728.06     2715.73    196.64 o 
  -8   1   4     6123.73     6542.94    327.40 o 
  -7   1   4     4855.44     5178.38    178.77 o 
  -6   1   4     5724.28     5756.29    182.10 o 
  -5   1   4     6703.06     7387.97    419.28 o 
  -4   1   4     4962.85     4885.78    152.19 o 
  -3   1   4     5510.48     5604.67    159.21 o 
  -2   1   4      385.67      364.44     42.69 o 
  -1   1   4     1336.88     1572.68     63.12 o 
   0   1   4       56.39       41.78     19.57 o 
   1   1   4     5993.43     6254.76    133.50 o 
   2   1   4       41.13      123.66     50.31 o 
   3   1   4    26888.69    27659.28    412.83 o 
   4   1   4       16.18       62.36     35.18 o 
   5   1   4    26173.83    24219.55    909.68 o 
   6   1   4      448.93      446.88     71.83 o 
   7   1   4    21046.06    20276.42    567.78 o 
   8   1   4     1257.47     1208.42    208.62 o 
   9   1   4    14668.34    13498.54    880.11 o 
  -7   2   4    13937.43    14303.56    441.02 o 
  -6   2   4      261.35      404.62     78.74 o 
  -5   2   4    37111.26    37332.49    722.30 o 
  -4   2   4      173.78      198.97     41.94 o 
  -3   2   4    48492.50    47709.22    874.52 o 
  -2   2   4      182.94      154.16     45.40 o 
  -1   2   4    50699.78    47557.86    846.67 o 
   0   2   4      801.14      783.86     37.18 o 
   1   2   4    41166.77    39948.76    698.41 o 
   2   2   4     1051.80     1003.64     58.85 o 
   3   2   4     9265.41     9423.15    188.47 o 
   4   2   4      435.48      480.28     29.34 o 
   5   2   4     2264.32     2301.16    113.48 o 
   6   2   4      783.83      964.40    186.74 o 
   7   2   4      641.50      759.41     94.38 o 
   8   2   4     1709.92     1638.79    148.07 o 
   9   2   4      933.13      936.61    127.98 o 
  -7   3   4      351.91      457.34     95.91 o 
  -6   3   4      126.20       71.51    126.47 o 
  -5   3   4     4623.46     4791.92    303.66 o 
  -4   3   4     2347.84     2564.00    109.45 o 
  -3   3   4     9060.37     9227.18    223.83 o 
  -2   3   4    11925.01    11863.82    592.75 o 
  -1   3   4    23043.18    22475.69    537.49 o 
   0   3   4    26330.20    25863.33    590.50 o 
   1   3   4    28889.34    28359.84    508.79 o 
   2   3   4    30410.53    29994.88    536.17 o 
   3   3   4     9574.11     9802.43    199.56 o 
   4   3   4    38357.11    38310.79    681.30 o 
   5   3   4     1668.97     1851.68     64.28 o 
   6   3   4     9628.45     9543.85    206.00 o 
   7   3   4        2.11      -50.72     40.97 o 
   8   3   4     2168.59     2346.54    227.11 o 
   9   3   4       42.57       80.98     77.34 o 
  10   3   4       26.44       74.95     83.89 o 
  -6   4   4     5014.25     5478.86    246.30 o 
  -5   4   4     1082.04      925.18    139.82 o 
  -4   4   4     2471.14     2677.04    155.76 o 
  -3   4   4       25.07       40.93     41.50 o 
  -2   4   4       94.79      156.91     71.58 o 
  -1   4   4       11.85        4.18     36.30 o 
   0   4   4     2012.75     1880.32     95.61 o 
   1   4   4      351.03      371.82     27.33 o 
   2   4   4    17504.06    17616.11    333.56 o 
   3   4   4        5.43       34.21     20.64 o 
   4   4   4    29476.73    29618.68    543.17 o 
   5   4   4      367.37      397.87     37.71 o 
   6   4   4    19719.52    19410.67    393.89 o 
   7   4   4     3386.48     3182.14    293.82 o 
   8   4   4     8281.20     7530.45    287.08 o 
   9   4   4     2554.67     2585.95    184.76 o 
  10   4   4     2649.93     2439.37    195.79 o 
  -5   5   4      341.29      356.49    138.12 o 
  -4   5   4    11792.13    12116.48    378.98 o 
  -3   5   4     1800.45     1670.27    116.99 o 
  -2   5   4    14251.08    13344.41    646.89 o 
  -1   5   4     4220.56     3891.06    159.68 o 
   0   5   4     3077.00     2612.45    236.66 o 
   1   5   4     4152.56     4204.26    150.64 o 
   2   5   4       49.60       32.48     20.78 o 
   3   5   4      983.57     1111.52    186.01 o 
   4   5   4     2144.39     2115.00     77.55 o 
   5   5   4     1840.44     2062.50     94.54 o 
   6   5   4     5452.30     5545.07    148.64 o 
   7   5   4     3557.57     3723.08    167.54 o 
   8   5   4     5371.81     5292.91    234.03 o 
   9   5   4     5691.73     5498.43    255.09 o 
  10   5   4     2914.25     2511.00    345.61 o 
  -4   6   4     3068.53     3476.57    268.95 o 
  -3   6   4     7695.92     6872.62    259.50 o 
  -2   6   4     6258.92     5796.20    225.76 o 
  -1   6   4    18033.44    16989.23    463.49 o 
   0   6   4     6857.47     6615.02    482.71 o 
   1   6   4    32917.13    31253.17    756.12 o 
   2   6   4     1491.52     1698.15     97.49 o 
   3   6   4    27677.17    26807.95    504.24 o 
   4   6   4        7.72       26.02     26.76 o 
   5   6   4    11996.88    12512.60    272.86 o 
   6   6   4     1501.47     1614.40     80.67 o 
   7   6   4     3659.48     3948.03    151.63 o 
   8   6   4      527.20      566.08     95.88 o 
   9   6   4       10.65      152.85     74.17 o 
  -3   7   4      102.03       31.47     61.12 o 
  -2   7   4       25.21      -13.69     50.09 o 
  -1   7   4     2642.83     3027.08    296.70 o 
   0   7   4      531.66      494.74    169.61 o 
   1   7   4     8752.00     8133.09    262.78 o 
   2   7   4     1624.33     1779.72    107.27 o 
   3   7   4    20292.92    19772.13    393.12 o 
   4   7   4     3841.42     3772.96    120.75 o 
   5   7   4    17658.95    18030.85    466.80 o 
   6   7   4     8106.00     7958.81    206.50 o 
   7   7   4    10386.12    10346.87    256.25 o 
   8   7   4     7438.98     7388.11    388.41 o 
   9   7   4     2258.05     2067.50    161.70 o 
  -2   8   4      730.74      658.01     98.28 o 
  -1   8   4     4341.78     4300.46    373.48 o 
   0   8   4      649.06      664.38     91.34 o 
   1   8   4     1508.40     1699.04    129.47 o 
   2   8   4      123.60      133.30     76.15 o 
   3   8   4       36.11       92.64     49.11 o 
   4   8   4      319.65      363.59     48.54 o 
   5   8   4      702.37      735.43     64.58 o 
   6   8   4     4125.38     4107.27    216.23 o 
   7   8   4      754.88      873.61     75.52 o 
   8   8   4     7233.71     7085.36    212.84 o 
   0   9   4     8534.62     8456.95    305.76 o 
   1   9   4      966.04     1030.43    123.59 o 
   2   9   4     7105.25     7220.71    261.39 o 
   3   9   4       75.43       23.58     49.16 o 
   4   9   4     4001.41     4159.84    181.45 o 
   5   9   4      639.05      761.62     88.87 o 
   6   9   4      460.09      401.35     60.96 o 
   7   9   4      670.80      941.63     82.55 o 
   2  10   4     5378.07     6007.29    245.73 o 
   3  10   4     1172.07     1253.20    117.49 o 
   4  10   4     4818.39     4858.70    210.37 o 
   5  10   4     1900.07     1982.53    134.85 o 
  -6  -8   5      567.88      612.57    116.20 o 
  -5  -8   5     3345.70     3655.20    210.75 o 
  -4  -8   5      848.38      899.56    137.67 o 
  -3  -8   5    12985.24    12133.40    399.30 o 
  -2  -8   5      108.46       82.94     66.90 o 
  -1  -8   5    16629.79    16357.68    465.15 o 
   0  -8   5       26.37      139.91    171.48 o 
   1  -8   5    12251.76    11814.29    356.97 o 
  -7  -7   5     4459.60     4701.18    245.53 o 
  -6  -7   5      159.80      205.14     81.41 o 
  -5  -7   5      733.17      870.59    411.19 o 
  -4  -7   5      379.32      437.25    115.11 o 
  -3  -7   5       30.76       68.44     68.97 o 
  -2  -7   5       64.73        0.77     60.55 o 
  -1  -7   5     3976.98     3931.79    179.56 o 
   0  -7   5     2438.17     2330.78    136.74 o 
   1  -7   5     5563.02     5634.69    189.36 o 
   2  -7   5     6395.08     6482.81    200.74 o 
   3  -7   5     5047.26     5303.57    364.31 o 
  -7  -6   5    10372.82     9829.77    357.73 o 
  -6  -6   5     8023.56     7935.52    306.14 o 
  -5  -6   5    10269.94     9734.92    985.55 o 
  -4  -6   5    12079.31    11515.11    467.22 o 
  -3  -6   5     9433.76     9113.07    428.21 o 
  -2  -6   5     7353.57     6740.66    244.05 o 
  -1  -6   5     2652.95     2728.85    141.77 o 
   0  -6   5     5573.55     5557.19    226.40 o 
   1  -6   5      276.07      366.59     55.78 o 
   2  -6   5       92.89      130.05     42.38 o 
   3  -6   5        4.61        2.88     39.94 o 
   4  -6   5     2459.11     2675.70    234.12 o 
  -8  -5   5      422.67      603.70    188.38 o 
  -7  -5   5     2587.01     2243.46    167.27 o 
  -6  -5   5     5025.98     5320.38    240.92 o 
  -5  -5   5      788.67      842.38    113.08 o 
  -4  -5   5    12497.95    13248.63    403.54 o 
  -3  -5   5      780.44      738.89     91.95 o 
  -2  -5   5    18560.76    17525.60    543.60 o 
  -1  -5   5       42.65       78.99     32.79 o 
   0  -5   5    20541.51    19988.57    409.76 o 
   1  -5   5      454.06      468.95     56.74 o 
   2  -5   5    10305.84    10342.42    254.42 o 
   3  -5   5     1917.23     1944.45    185.17 o 
   4  -5   5     1469.82     1508.66    294.39 o 
   5  -5   5     1128.20     1175.28    283.02 o 
  -8  -4   5     4607.29     4570.71    229.95 o 
  -7  -4   5     1274.57     1476.20    179.28 o 
  -6  -4   5     1278.33     1169.23    254.36 o 
  -5  -4   5      744.58      723.63    101.05 o 
  -4  -4   5      137.89      236.97     71.35 o 
  -3  -4   5       38.75       33.32     48.01 o 
  -2  -4   5     4006.43     3872.61    312.14 o 
  -1  -4   5     2218.03     1956.68    197.26 o 
   0  -4   5    11780.34    11675.47    406.64 o 
   1  -4   5    11128.35    11347.46    261.85 o 
   2  -4   5    15353.24    15364.01    332.59 o 
   3  -4   5    15520.96    15571.23    627.41 o 
   4  -4   5     6294.18     6528.36    180.94 o 
   5  -4   5    12103.31    12584.75    781.39 o 
   6  -4   5     1459.86     1577.87    313.84 o 
  -8  -3   5     3885.04     3842.16    200.73 o 
  -7  -3   5     8532.98     8292.34    299.38 o 
  -6  -3   5     3611.83     3635.22    183.63 o 
  -5  -3   5    12737.45    12316.80    452.24 o 
  -4  -3   5     2311.30     2410.02    469.14 o 
  -3  -3   5     5604.44     4926.99    191.75 o 
  -2  -3   5       42.59       18.88     39.34 o 
  -1  -3   5     2056.63     2223.80     85.13 o 
   0  -3   5       55.17       23.31     38.12 o 
   1  -3   5      963.96      997.94     63.61 o 
   2  -3   5      154.44      226.58     37.36 o 
   3  -3   5     5863.58     6030.65    157.35 o 
   4  -3   5       12.14       10.34     24.79 o 
   5  -3   5    13136.54    13969.98    447.35 o 
   6  -3   5      363.82      379.21     93.07 o 
   7  -3   5    12475.16    12880.92    839.29 o 
  -8  -2   5      188.49      378.68    134.27 o 
  -7  -2   5    10756.26    11347.61    361.41 o 
  -6  -2   5       10.17       22.71     46.79 o 
  -5  -2   5    31482.50    33453.82   1082.61 o 
  -4  -2   5     1086.98     1335.19     80.01 o 
  -2  -2   5     9858.24    10203.18    341.65 o 
  -1  -2   5    59904.73    56167.40    995.83 o 
   0  -2   5     4642.13     4815.42    127.34 o 
   1  -2   5    27758.33    27759.38    516.76 o 
   2  -2   5     5376.66     5522.88    139.42 o 
   3  -2   5    11750.25    11960.29    252.27 o 
   4  -2   5     1618.67     1658.76    102.60 o 
   5  -2   5     3726.62     3997.17    190.01 o 
   6  -2   5       16.44      103.62     67.33 o 
   7  -2   5       21.03        0.63     77.46 o 
   8  -2   5      737.43      769.56    143.15 o 
  -8  -1   5      352.79      231.33     78.21 o 
  -7  -1   5      108.13       23.72     69.49 o 
  -6  -1   5       15.62       47.44     68.81 o 
  -5  -1   5     2547.82     2774.93    122.73 o 
  -4  -1   5     2425.21     2644.40    113.49 o 
  -3  -1   5     6979.00     7116.75    190.20 o 
  -2  -1   5    11284.12    10996.01    244.06 o 
  -1  -1   5    12343.85    11976.82    308.82 o 
   0  -1   5    24704.93    24312.10    452.87 o 
   1  -1   5    11694.09    11827.53    240.08 o 
   2  -1   5    37519.45    37578.73    815.06 o 
   3  -1   5    10164.21    10342.16    213.94 o 
   4  -1   5    32985.84    34083.85    709.87 o 
   5  -1   5     1348.97     1454.40    109.16 o 
   6  -1   5    15617.98    15376.05    462.35 o 
   7  -1   5       22.50       11.53     67.24 o 
   8  -1   5     6367.16     6114.22    295.52 o 
  -8   0   5    12666.10    12438.31    417.89 o 
  -7   0   5     2284.57     2484.97    136.58 o 
  -6   0   5    16263.65    16311.77    415.64 o 
  -5   0   5      779.41      912.52     90.94 o 
  -4   0   5    10747.69    11771.19    404.36 o 
  -3   0   5       38.21       46.07     34.67 o 
  -2   0   5     1458.61     1380.72     75.40 o 
  -1   0   5      891.25     1016.46     56.21 o 
   0   0   5      453.76      530.34     48.46 o 
   1   0   5        2.06        4.74     27.88 o 
   2   0   5     5340.13     5665.56    174.89 o 
   3   0   5      681.77      714.51     46.80 o 
   4   0   5    19016.13    18981.54    492.23 o 
   5   0   5     1979.67     2249.02    135.86 o 
   6   0   5    20538.42    19816.34    546.61 o 
   7   0   5     3799.63     3801.94    195.41 o 
   8   0   5     8650.41     8420.78    326.12 o 
   9   0   5     3219.91     3200.98    212.97 o 
  -7   1   5      132.08       45.15    101.65 o 
  -6   1   5    12464.21    12104.11    305.25 o 
  -5   1   5      902.58      981.33     79.77 o 
  -4   1   5    17770.15    18374.61    579.98 o 
  -3   1   5     6027.25     6180.68    277.69 o 
  -2   1   5    23668.89    23542.01    465.72 o 
  -1   1   5     5909.60     6124.77    151.76 o 
   0   1   5     4077.86     3946.69    104.02 o 
   1   1   5     5962.71     6170.54    139.22 o 
   2   1   5      718.16      687.98     39.07 o 
   3   1   5      970.19      955.72     62.10 o 
   4   1   5     2962.44     2950.40    176.23 o 
   5   1   5      255.68      341.48     56.42 o 
   6   1   5     4241.87     4014.38    175.26 o 
   7   1   5     3568.80     3347.52    176.27 o 
   8   1   5     2890.68     2878.59    180.06 o 
   9   1   5     7499.45     6804.66    295.93 o 
  -7   2   5       87.58      160.28     78.69 o 
  -6   2   5      122.52      123.54     70.41 o 
  -5   2   5      665.69      671.57     93.45 o 
  -4   2   5     3785.82     4031.91    199.18 o 
  -3   2   5    11047.43    11048.83    256.32 o 
  -2   2   5     7722.14     7478.88    185.98 o 
  -1   2   5    32062.59    31643.37    588.56 o 
   0   2   5     2368.96     2364.81     74.33 o 
   1   2   5    66394.70    64561.65   1117.77 o 
   2   2   5     2317.42     2319.21     70.33 o 
   3   2   5    38108.50    37338.50    775.48 o 
   4   2   5      263.31      254.82     25.02 o 
   5   2   5    19852.44    18981.80    491.72 o 
   6   2   5      318.72      283.77     59.73 o 
   7   2   5     5462.96     4864.10    208.21 o 
   8   2   5      565.66      554.54     98.04 o 
   9   2   5       54.95       25.94     71.18 o 
  -6   3   5      333.30      313.75    108.32 o 
  -5   3   5     5990.23     6533.68    258.97 o 
  -4   3   5       44.50      -19.87     49.11 o 
  -3   3   5      816.54      943.42     57.35 o 
  -2   3   5      239.02      298.81     59.33 o 
  -1   3   5     6292.52     6750.26    187.66 o 
   0   3   5      337.19      445.86     32.84 o 
   1   3   5    21847.91    21561.92    399.10 o 
   2   3   5     8248.41     8684.25    180.92 o 
   3   3   5    21381.86    21080.24    392.80 o 
   4   3   5    13505.53    13725.75    270.65 o 
   5   3   5    20625.91    20924.76    396.48 o 
   6   3   5    11577.44    11755.97    347.05 o 
   7   3   5    14499.95    14283.53    504.08 o 
   8   3   5    10066.95    10021.51    348.06 o 
   9   3   5     4512.36     4080.23    273.81 o 
  -6   4   5     1521.25     1729.30    148.78 o 
  -5   4   5    18705.44    18138.56    519.97 o 
  -4   4   5     5235.06     5419.29    226.63 o 
  -3   4   5    24027.38    23656.68    617.01 o 
  -2   4   5    10549.18    10960.89    397.23 o 
  -1   4   5    18817.53    18274.06    471.29 o 
   0   4   5    11614.34    11299.29    311.15 o 
   1   4   5     8134.96     7798.10    166.79 o 
   2   4   5     1061.63     1103.96     53.52 o 
   3   4   5      282.46      312.05     39.05 o 
   4   4   5      242.40      310.90     33.54 o 
   5   4   5      239.66      206.43     43.03 o 
   6   4   5     3660.88     3774.85    138.83 o 
   7   4   5       49.27       16.35     46.12 o 
   8   4   5     8887.44     8313.64    575.49 o 
   9   4   5       30.49       -8.92     64.58 o 
  -5   5   5     1945.02     2043.71    153.76 o 
  -4   5   5     7946.69     8111.14    594.88 o 
  -3   5   5     3200.89     3107.64    275.50 o 
  -2   5   5    14965.73    13975.26    403.71 o 
  -1   5   5     2332.68     2174.50    122.53 o 
   0   5   5    28909.39    27243.56    654.53 o 
   1   5   5     1694.42     1670.53     93.13 o 
   2   5   5    26409.63    26464.10    489.97 o 
   3   5   5       10.53       -4.06     20.18 o 
   4   5   5    17641.92    18164.07    357.63 o 
   5   5   5      325.24      446.40     42.41 o 
   6   5   5     2382.40     2508.75     93.00 o 
   7   5   5      549.26      604.39     86.87 o 
   8   5   5        4.18       -2.02     55.81 o 
   9   5   5      234.14      168.65     77.84 o 
  -4   6   5      110.64      144.77     66.40 o 
  -3   6   5       69.59      124.11     59.21 o 
  -2   6   5     1203.14      987.69    102.05 o 
  -1   6   5       83.33       59.58     95.26 o 
   0   6   5     7520.03     7040.35    238.83 o 
   1   6   5      448.98      589.65     70.03 o 
   2   6   5    14266.17    14194.00    352.12 o 
   3   6   5     5964.79     6201.76    166.74 o 
   4   6   5    13838.70    14066.94    294.58 o 
   5   6   5     9128.99     9538.23    220.66 o 
   6   6   5     7255.59     7109.03    233.82 o 
   7   6   5     7894.42     7771.86    199.88 o 
   8   6   5     1217.41     1166.05    114.83 o 
   9   6   5     3470.20     3509.14    202.36 o 
  -3   7   5     3150.75     2960.08    182.84 o 
  -2   7   5      674.14      724.35    137.72 o 
  -1   7   5     2636.76     2382.38    144.15 o 
   0   7   5      100.91       94.37     52.64 o 
   1   7   5      128.09      142.51     68.07 o 
   2   7   5     2128.50     2158.92    120.65 o 
   3   7   5      965.18     1020.95     84.80 o 
   4   7   5     4506.45     4496.90    132.60 o 
   5   7   5     7241.07     7523.31    191.33 o 
   6   7   5     2218.62     2473.14    102.63 o 
   7   7   5    10208.52    10071.98    247.38 o 
   8   7   5      579.64      704.84     97.57 o 
   9   7   5    10922.07    10224.44    366.43 o 
  -2   8   5       16.92       46.62     60.86 o 
  -1   8   5    11806.87    11837.67    455.46 o 
   0   8   5      253.16      256.28     71.91 o 
   1   8   5    12245.81    11953.83    364.32 o 
   2   8   5     1931.94     1775.89    121.76 o 
   3   8   5     6951.76     6406.98    414.87 o 
   4   8   5      799.71      928.51    109.74 o 
   5   8   5     1355.33     1402.58     79.25 o 
   6   8   5      934.07     1004.92     73.72 o 
   7   8   5        6.08       38.43     42.22 o 
   8   8   5      209.59      255.07     75.14 o 
   0   9   5     2893.34     2737.43    251.08 o 
   1   9   5     5090.67     4887.04    218.09 o 
   2   9   5     7566.97     7452.72    268.09 o 
   3   9   5     5014.52     5114.15    210.50 o 
   4   9   5    11458.17    11709.93    353.57 o 
   5   9   5     1476.79     1571.30    114.87 o 
   6   9   5    10067.74     9603.92    569.66 o 
   7   9   5      523.49      522.73     91.98 o 
   3  10   5       44.12      101.01     65.45 o 
   4  10   5     2444.24     2779.38    160.59 o 
   5  10   5        5.56       -5.03     52.72 o 
  -5  -8   6     1014.87     1209.02    145.45 o 
  -4  -8   6        9.21      -20.64     79.43 o 
  -3  -8   6      383.45      502.10    103.10 o 
  -2  -8   6      912.77      711.83    104.77 o 
  -1  -8   6      138.24       68.40    150.44 o 
   0  -8   6     2026.91     2219.03    146.16 o 
  -6  -7   6     1652.25     2007.23    172.28 o 
  -5  -7   6     7743.79     8019.71    319.00 o 
  -4  -7   6      220.76      159.59     80.70 o 
  -3  -7   6     6769.33     6429.68    265.09 o 
  -2  -7   6       10.50       44.36     59.81 o 
  -1  -7   6     2664.79     2417.00    149.84 o 
   0  -7   6      282.15      230.01     67.76 o 
   1  -7   6       66.49       75.66     66.49 o 
   2  -7   6      602.81      602.93     71.77 o 
  -7  -6   6     3537.96     3493.62    216.89 o 
  -6  -6   6       32.63      -58.61     65.69 o 
  -5  -6   6    10935.58    10743.29    370.91 o 
  -4  -6   6      853.74      838.66    196.75 o 
  -3  -6   6    20851.00    19095.11    525.81 o 
  -2  -6   6     6282.99     6031.24    237.59 o 
  -1  -6   6    20166.98    19219.49    630.72 o 
   0  -6   6     7618.62     7684.10    255.32 o 
   1  -6   6    11842.18    12005.35    291.25 o 
   2  -6   6     6384.26     6490.94    194.76 o 
   3  -6   6     4860.24     5132.15    261.03 o 
   4  -6   6     1881.91     2175.49    185.48 o 
  -7  -5   6     1735.87     1722.95    153.86 o 
  -6  -5   6      106.78      211.51    116.52 o 
  -5  -5   6        3.76      129.10     74.85 o 
  -4  -5   6      737.69      791.15    109.13 o 
  -3  -5   6     1220.93     1149.70    136.31 o 
  -2  -5   6     6543.76     6334.24    233.41 o 
  -1  -5   6     3422.73     3412.59    282.51 o 
   0  -5   6    16768.68    16762.32    360.03 o 
   1  -5   6     1150.74     1345.89     83.76 o 
   2  -5   6    19073.48    20667.43    971.26 o 
   3  -5   6      530.04      543.74    112.85 o 
   4  -5   6    17842.65    19843.80    615.99 o 
   5  -5   6      155.59      345.00    102.10 o 
  -8  -4   6    14369.59    14469.94    454.74 o 
  -7  -4   6     2092.67     2228.70    222.36 o 
  -6  -4   6    16550.85    16361.60    870.72 o 
  -5  -4   6      356.11      308.03     98.66 o 
  -4  -4   6    23321.55    22471.04    592.75 o 
  -3  -4   6       21.42       20.69     52.19 o 
  -2  -4   6     9974.98     9092.47    501.82 o 
  -1  -4   6        4.98       13.23     36.27 o 
   0  -4   6      865.34     1063.25    109.75 o 
   1  -4   6        0.53       45.13     46.08 o 
   2  -4   6      676.21      736.69     86.92 o 
   3  -4   6     1412.39     1534.58    186.98 o 
   4  -4   6     3512.17     3962.95    458.97 o 
   5  -4   6     1782.00     2024.71    171.46 o 
   6  -4   6     4176.86     4608.25    645.03 o 
  -8  -3   6     4640.53     4309.74    216.88 o 
  -7  -3   6      146.99       45.23     74.44 o 
  -6  -3   6    10173.55     9918.13    475.36 o 
  -5  -3   6     2687.93     2524.79    158.60 o 
  -4  -3   6    14731.63    14277.29    542.58 o 
  -3  -3   6     3297.69     3058.11    154.64 o 
  -2  -3   6    15887.23    15167.32    402.97 o 
  -1  -3   6     9931.57    10767.06    363.50 o 
   0  -3   6     9876.67    10109.27    233.04 o 
   1  -3   6    11358.75    11042.82    248.91 o 
   2  -3   6     2467.95     2586.94     97.11 o 
   3  -3   6     2491.06     2637.76     97.66 o 
   4  -3   6      769.09      844.09     55.63 o 
   5  -3   6       45.17      109.10     92.10 o 
   6  -3   6      908.29      800.38    119.35 o 
   7  -3   6     1018.36     1029.80    254.81 o 
  -8  -2   6       94.79      220.52     76.65 o 
  -7  -2   6     1142.63     1203.07    132.35 o 
  -6  -2   6       35.50      106.28     67.52 o 
  -5  -2   6      276.09      358.58    169.33 o 
  -4  -2   6      417.05      446.79     53.24 o 
  -3  -2   6     6471.73     6579.60    171.79 o 
  -2  -2   6     1177.13     1152.93     66.21 o 
  -1  -2   6    15004.74    15190.33    415.75 o 
   0  -2   6     1790.98     1928.42     78.10 o 
   1  -2   6    30167.92    30793.40    574.75 o 
   2  -2   6       73.72      136.52     31.78 o 
   3  -2   6    29169.71    30325.70    570.37 o 
   4  -2   6      781.01      917.82     50.88 o 
   5  -2   6    13883.85    14000.79    433.58 o 
   6  -2   6      567.84      702.29    100.42 o 
   7  -2   6     2613.49     2241.17    170.59 o 
  -7  -1   6    11631.70    11460.71    811.30 o 
  -6  -1   6       36.91      117.53     53.49 o 
  -5  -1   6    11223.63    11593.28    312.68 o 
  -4  -1   6       76.36       89.05     41.49 o 
  -3  -1   6     3585.00     3686.26    127.52 o 
  -2  -1   6      356.76      425.22     52.81 o 
  -1  -1   6      191.34      274.66     38.00 o 
   0  -1   6      263.35      236.06     38.23 o 
   1  -1   6    11297.71    11626.10    244.83 o 
   2  -1   6     3118.57     3435.18    101.28 o 
   3  -1   6    19763.64    19898.68    408.52 o 
   4  -1   6     7351.52     7235.98    163.58 o 
   5  -1   6    12285.78    12081.54    374.21 o 
   6  -1   6    12583.33    12235.08    394.68 o 
   7  -1   6     6634.63     6887.98    348.61 o 
   8  -1   6     7859.31     7661.52    320.40 o 
  -7   0   6    11394.00    11953.61    307.96 o 
  -5   0   6    26302.49    27313.92    564.19 o 
  -3   0   6    24334.54    24305.75    494.75 o 
  -2   0   6    32999.50    32973.28    628.25 o 
  -1   0   6    21907.11    21806.62    427.23 o 
   0   0   6    30271.46    30761.57    569.74 o 
   1   0   6    12347.70    12869.29    265.45 o 
   2   0   6    11767.22    12049.77    248.05 o 
   3   0   6     2409.25     2313.24     73.77 o 
   4   0   6     1318.46     1486.32     96.61 o 
   5   0   6      849.38      969.48     89.65 o 
   6   0   6     1309.02     1398.13    114.99 o 
   7   0   6       11.39      -43.90     52.53 o 
   8   0   6     3972.90     3761.64    285.57 o 
  -7   1   6       43.41       46.48     88.20 o 
  -6   1   6     2046.34     2157.29    116.77 o 
  -5   1   6      956.55     1127.51    119.84 o 
  -4   1   6    14102.81    14979.98    385.09 o 
  -3   1   6      873.76     1036.94    114.94 o 
  -2   1   6    39872.01    39258.85    739.07 o 
  -1   1   6      850.19      831.08     56.57 o 
   0   1   6    51166.84    48606.67    868.34 o 
   1   1   6      166.12      197.79     34.13 o 
   2   1   6    41504.63    40118.54    721.53 o 
   3   1   6     1509.44     1551.83     62.97 o 
   4   1   6    32103.02    33164.91    596.32 o 
   5   1   6     1446.95     1549.69    181.09 o 
   6   1   6     7539.18     7655.29    265.92 o 
   7   1   6     1536.75     1353.37    119.27 o 
   8   1   6      904.17      803.28    111.98 o 
   9   1   6      367.50      208.59     88.89 o 
  -7   2   6      247.97      338.61     97.87 o 
  -6   2   6     6451.34     6485.61    268.00 o 
  -5   2   6      705.94      717.43    100.90 o 
  -4   2   6     2842.85     2858.65    119.82 o 
  -3   2   6      738.99      830.13     85.01 o 
  -2   2   6      274.25      303.96     44.72 o 
  -1   2   6      227.67      269.09     39.64 o 
   0   2   6     2238.20     2336.00     81.38 o 
   1   2   6     1316.98     1150.74     80.65 o 
   2   2   6    14079.33    14439.21    284.58 o 
   3   2   6     8485.24     8348.02    181.97 o 
   4   2   6    12737.74    11987.82    244.83 o 
   5   2   6    15855.71    15440.27    418.56 o 
   6   2   6     6063.19     6137.57    223.27 o 
   7   2   6    16147.07    14976.21    443.31 o 
   8   2   6     1110.91      956.90    112.88 o 
   9   2   6     6586.27     6412.94    284.29 o 
  -6   3   6     5147.42     5107.46    242.46 o 
  -5   3   6     7589.99     7683.25    291.60 o 
  -4   3   6     2263.52     2706.37    292.58 o 
  -3   3   6     8041.03     8308.90    287.19 o 
  -2   3   6     1576.69     1596.37     71.72 o 
  -1   3   6     4900.67     4822.60    131.33 o 
   0   3   6       38.56       38.79     23.75 o 
   1   3   6     2783.98     2808.84     85.48 o 
   2   3   6      767.89      708.91     42.47 o 
   3   3   6        7.01        7.57     19.44 o 
   4   3   6     5292.10     5174.23    127.38 o 
   5   3   6     9661.10     9770.91    208.86 o 
   6   3   6     4695.59     4294.74    178.76 o 
   7   3   6    12556.85    11845.49    370.15 o 
   8   3   6      354.60      286.54     77.13 o 
   9   3   6    12428.85    11601.11    406.86 o 
  -5   4   6     3535.79     3857.07    206.13 o 
  -4   4   6        7.98      199.86    107.93 o 
  -3   4   6    16706.02    16999.10    601.89 o 
  -2   4   6      538.71      664.22     84.35 o 
  -1   4   6    20483.03    20743.11    662.27 o 
   0   4   6     2415.09     2439.10    118.39 o 
   1   4   6    22292.39    21453.62    406.95 o 
   2   4   6     5554.91     5556.38    133.77 o 
   3   4   6    13988.63    14398.68    287.94 o 
   4   4   6     4684.21     4693.37    145.93 o 
   5   4   6     3815.87     3815.36    147.67 o 
   6   4   6     3854.37     3992.32    114.67 o 
   7   4   6       73.53      100.07    132.97 o 
   8   4   6      123.71       91.04     69.54 o 
   9   4   6     1473.14     1455.47    154.85 o 
  -4   5   6        7.34      -46.99     57.45 o 
  -3   5   6      176.46      289.31     73.55 o 
  -2   5   6      712.85      704.12     88.51 o 
  -1   5   6     4102.99     4181.43    391.80 o 
   0   5   6     9189.72     8626.46    270.31 o 
   1   5   6     7208.54     7022.13    225.49 o 
   2   5   6    16919.20    17201.93    336.17 o 
   3   5   6     8294.57     8385.21    187.93 o 
   4   5   6    19360.46    20195.55    393.20 o 
   5   5   6     3688.24     3782.07    145.58 o 
   6   5   6    19864.71    20165.86    400.53 o 
   7   5   6     1228.38     1107.89    101.95 o 
   8   5   6    12453.55    12257.76    393.91 o 
   9   5   6       27.72       22.37     65.41 o 
  -4   6   6    11297.64    10279.24    561.07 o 
  -3   6   6     2137.09     2074.20    149.03 o 
  -2   6   6     8979.81     8642.68    738.71 o 
  -1   6   6      292.42      405.35     72.90 o 
   0   6   6     4386.21     4353.48    183.48 o 
   1   6   6      415.97      537.14    180.13 o 
   2   6   6       22.01       52.13     43.76 o 
   3   6   6     1461.46     1585.94     67.39 o 
   4   6   6     1220.06     1269.64     65.40 o 
   5   6   6     1151.30     1160.91     65.84 o 
   6   6   6     3915.62     4158.93    130.63 o 
   7   6   6     1307.79     1116.25    139.02 o 
   8   6   6     6555.45     6416.68    256.79 o 
   9   6   6     2686.76     2495.35    169.44 o 
  -3   7   6      265.97      462.84     93.66 o 
  -1   7   6     2210.68     1856.33    210.54 o 
   0   7   6    13830.51    13183.35    394.49 o 
   1   7   6     3399.88     3538.87    167.39 o 
   2   7   6     5139.86     5387.10    202.63 o 
   3   7   6     3507.04     3513.73    155.42 o 
   4   7   6     1013.46     1167.14     66.55 o 
   5   7   6     1205.07     1223.58     72.14 o 
   6   7   6        1.83       -6.90     32.65 o 
   7   7   6       36.10       51.81     38.59 o 
   8   7   6     1120.48     1228.02    119.60 o 
   9   7   6      367.79      184.95     75.50 o 
  -1   8   6     1618.34     1613.18    133.85 o 
   0   8   6     2804.12     2537.63    157.46 o 
   1   8   6     5576.91     5832.46    266.46 o 
   2   8   6     2999.34     2953.59    155.25 o 
   3   8   6    10026.20     9740.72    305.81 o 
   4   8   6      780.06      805.18     88.93 o 
   5   8   6     9263.44     9655.81    298.20 o 
   6   8   6        0.74       -9.61     35.09 o 
   7   8   6     4655.43     4735.96    157.44 o 
   8   8   6      786.48      778.39    102.89 o 
   1   9   6      965.06     1034.29    183.18 o 
   3   9   6     4698.20     4508.39    200.94 o 
   4   9   6      116.09      212.87     67.33 o 
   5   9   6     9929.32     9852.28    314.31 o 
   6   9   6      187.30      164.82     62.16 o 
   7   9   6     7938.74     8043.23    273.91 o 
  -3  -8   7       32.59       55.20    112.34 o 
  -2  -8   7     5146.64     5293.35    245.77 o 
  -5  -7   7     2120.26     1880.39    216.87 o 
  -4  -7   7     8698.48     8181.89    322.77 o 
  -3  -7   7     4801.37     4702.93    231.44 o 
  -2  -7   7     6811.65     6047.91    252.63 o 
  -1  -7   7     6839.19     6372.71    251.63 o 
   0  -7   7     3816.36     3923.97    186.63 o 
   1  -7   7     5676.19     5625.11    300.72 o 
   2  -7   7     1796.30     1922.76    230.78 o 
  -6  -6   7      113.37      188.16     90.37 o 
  -5  -6   7      201.84      199.84    103.74 o 
  -4  -6   7      434.60      370.71    101.43 o 
  -3  -6   7     1550.82     1355.60    143.72 o 
  -2  -6   7      439.98      428.13    204.55 o 
  -1  -6   7     5827.85     5552.95    222.60 o 
   0  -6   7       54.93       49.81     56.29 o 
   1  -6   7    10194.49    10263.48    310.91 o 
   2  -6   7        2.07      -52.09     44.30 o 
   3  -6   7     8652.42     9789.81    420.80 o 
  -7  -5   7     9619.64     9183.25    710.44 o 
  -6  -5   7      227.38      179.79     82.99 o 
  -5  -5   7     7575.88     7083.64    289.05 o 
  -4  -5   7      547.64      446.47     98.73 o 
  -3  -5   7     2580.62     2517.76    233.33 o 
  -2  -5   7     1174.88     1246.26    114.31 o 
  -1  -5   7      475.01      496.73     81.53 o 
   0  -5   7        3.01       17.96     48.18 o 
   1  -5   7     1858.39     1915.68    101.68 o 
   2  -5   7      643.76      582.37    127.70 o 
   3  -5   7     4158.77     4532.69    158.13 o 
   4  -5   7     3010.05     2997.57    358.10 o 
   5  -5   7     4504.23     5184.94    284.32 o 
  -7  -4   7     7659.23     7759.21    304.99 o 
  -6  -4   7     6188.33     5929.34    470.95 o 
  -3  -4   7    13611.15    12372.11    380.47 o 
  -1  -4   7     9046.27     9055.18    284.31 o 
   0  -4   7    17894.67    18411.82    822.01 o 
   1  -4   7     2637.69     2901.21    117.68 o 
   2  -4   7    12057.99    12936.60    320.36 o 
   3  -4   7      970.87      968.55     70.31 o 
   4  -4   7     2183.14     2309.25    175.76 o 
   5  -4   7      414.00      461.92    110.10 o 
   6  -4   7       17.37       68.91     93.38 o 
  -6  -3   7      305.00      231.26    139.08 o 
  -5  -3   7      524.34      549.52    141.12 o 
  -4  -3   7     8481.26     7849.35    285.19 o 
  -3  -3   7      166.83      185.35     65.03 o 
  -1  -3   7      471.79      524.88     80.49 o 
   0  -3   7    47927.19    47181.82    867.43 o 
   1  -3   7     3057.66     3067.15    112.45 o 
   2  -3   7    32819.88    33802.16    642.96 o 
   3  -3   7     3408.79     3282.00    113.89 o 
   4  -3   7    20578.73    21487.45    614.58 o 
   5  -3   7     3647.39     4194.79    223.06 o 
   6  -3   7     8404.38     8780.60    351.04 o 
  -7  -2   7       99.17       73.40     71.37 o 
  -6  -2   7    13628.54    14378.75    628.29 o 
  -5  -2   7      749.71      745.19    103.81 o 
  -4  -2   7    10063.69    10106.54    331.03 o 
  -3  -2   7     2123.67     2111.83     88.28 o 
  -2  -2   7     1769.97     1886.87     79.31 o 
  -1  -2   7        6.63       23.98     28.01 o 
   0  -2   7      225.07      212.96     39.00 o 
   1  -2   7     2376.62     2530.63     96.22 o 
   2  -2   7     1179.54     1223.74     82.87 o 
   3  -2   7    11382.25    12131.57    266.23 o 
   4  -2   7     2736.02     3038.50    167.79 o 
   5  -2   7    10734.13    10662.40    363.22 o 
   6  -2   7     1983.28     1737.11    183.80 o 
   7  -2   7    11387.56    11832.07    424.26 o 
  -7  -1   7     3789.28     3914.46    200.32 o 
  -6  -1   7     4506.43     4701.15    214.51 o 
  -5  -1   7    12577.73    13912.58    496.96 o 
  -4  -1   7     4922.45     4936.36    164.98 o 
  -3  -1   7    18328.34    18400.26    393.50 o 
  -2  -1   7     4082.82     4039.46    129.26 o 
  -1  -1   7    14769.09    14190.32    324.31 o 
   0  -1   7      100.41      114.49     31.78 o 
   1  -1   7     7830.19     7999.53    189.69 o 
   2  -1   7      125.36      143.77     37.35 o 
   3  -1   7      128.38      157.30     30.35 o 
   4  -1   7      859.31     1021.57     94.78 o 
   5  -1   7     1863.13     1968.74    135.78 o 
   6  -1   7      241.41      283.99     75.01 o 
   7  -1   7     5642.34     5678.69    497.98 o 
   8  -1   7       35.36      -39.11     65.65 o 
  -7   0   7      201.55      221.22     74.17 o 
  -6   0   7       24.49       32.26     46.73 o 
  -5   0   7     2101.70     2567.43    126.93 o 
  -4   0   7       23.57      111.69     49.01 o 
  -3   0   7     9557.65    10005.50    254.92 o 
  -2   0   7      715.89      753.81     63.52 o 
  -1   0   7    22321.95    22780.08    450.09 o 
   0   0   7     3872.50     3783.20    117.37 o 
   1   0   7    34263.45    34350.76    637.04 o 
   2   0   7     9412.40     9284.35    209.27 o 
   3   0   7    12050.58    11761.84    246.12 o 
   4   0   7    12051.48    12086.90    289.26 o 
   5   0   7     2579.51     2941.18    149.43 o 
   6   0   7     4895.50     4858.38    211.72 o 
   7   0   7      125.97       71.00    134.73 o 
   8   0   7      554.86      507.33    100.75 o 
  -6   1   7     1173.77     1368.28    131.72 o 
  -5   1   7     1926.77     2240.11    140.80 o 
  -4   1   7       39.25       50.17     56.56 o 
  -3   1   7      223.20      345.02     56.08 o 
  -2   1   7      494.55      742.94     66.43 o 
  -1   1   7      891.13      892.09     62.19 o 
   0   1   7     4367.36     4298.03    169.48 o 
   1   1   7     4523.80     4227.79    121.96 o 
   2   1   7    21304.49    21472.10    415.63 o 
   3   1   7     8311.79     8072.97    185.68 o 
   4   1   7    30191.36    30217.12    664.44 o 
   5   1   7     2907.13     3034.79    146.81 o 
   6   1   7    22096.74    20266.66    553.11 o 
   7   1   7      194.77      195.72     69.42 o 
   8   1   7    10978.04     9860.90    357.80 o 
   9   1   7       41.83      -44.59     91.48 o 
  -6   2   7    16508.16    16399.03    681.55 o 
  -5   2   7     4829.73     4706.65    542.02 o 
  -4   2   7    27196.27    28736.69    738.90 o 
  -3   2   7     2996.58     3162.17    127.17 o 
  -2   2   7    27464.37    28726.41    568.84 o 
  -1   2   7     1052.47     1098.10     79.60 o 
   0   2   7    18261.96    17526.57    353.41 o 
   1   2   7      737.04      794.14     50.17 o 
   2   2   7     3084.96     3279.00    118.49 o 
   3   2   7      215.61      196.55     33.37 o 
   4   2   7      183.78      205.95     37.80 o 
   5   2   7     3164.32     2986.21    138.10 o 
   6   2   7     2156.46     2144.24    171.76 o 
   7   2   7     3176.59     3201.17    171.61 o 
   8   2   7     4195.42     4230.26    266.80 o 
   9   2   7     3531.02     3290.80    203.59 o 
  -6   3   7     6803.88     6688.70    282.65 o 
  -5   3   7      478.05      449.01     92.43 o 
  -4   3   7    17461.08    19166.95    543.14 o 
  -3   3   7     3483.96     3226.71    209.07 o 
  -2   3   7    31501.63    29844.77   1283.16 o 
  -1   3   7    11597.72    11970.70    269.36 o 
   0   3   7    40662.95    41207.25    755.11 o 
   1   3   7    13342.15    13293.45    275.08 o 
   2   3   7    20703.26    20364.05    392.19 o 
   3   3   7    12514.80    12800.61    357.45 o 
   4   3   7     9880.89     9779.25    214.19 o 
   5   3   7     4895.61     4816.58    128.29 o 
   6   3   7      843.30      975.30    145.70 o 
   7   3   7      960.13      971.88    100.82 o 
   8   3   7       13.01       13.50     51.36 o 
   9   3   7       45.62       21.39     69.13 o 
  -5   4   7      342.73      313.44     90.13 o 
  -4   4   7        8.35      -91.36     53.82 o 
  -3   4   7      200.44      109.07    174.13 o 
  -2   4   7      661.67      733.48     94.59 o 
  -1   4   7     4227.34     4046.41    418.54 o 
   0   4   7      771.80      728.48     76.71 o 
   1   4   7    11842.98    11419.69    243.00 o 
   2   4   7      514.94      529.21     50.88 o 
   3   4   7    23744.62    23062.69    439.16 o 
   4   4   7       68.56       85.59     32.36 o 
   5   4   7    18749.29    18749.96    370.74 o 
   6   4   7      199.00      306.23     62.75 o 
   7   4   7    11294.06    11009.27    351.35 o 
   8   4   7     1379.38     1470.76    129.19 o 
   9   4   7     3232.07     2960.29    188.77 o 
  -4   5   7      151.26      100.11     71.90 o 
  -3   5   7     5684.79     6264.15    259.12 o 
  -2   5   7      141.74      113.12     58.98 o 
  -1   5   7     1474.97     1436.95    115.18 o 
   0   5   7      823.94      862.15     88.48 o 
   1   5   7      795.20      711.57     75.95 o 
   2   5   7     1155.21     1062.41    105.13 o 
   3   5   7     5375.63     5431.24    140.27 o 
   4   5   7       17.32       15.16     25.94 o 
   5   5   7    15882.57    16020.80    329.26 o 
   6   5   7     1751.83     1818.52     81.72 o 
   7   5   7    12031.73    11501.23    468.86 o 
   8   5   7     2916.18     2782.06    162.13 o 
   9   5   7     6556.47     5971.38    262.60 o 
  -3   6   7     6495.19     6341.09    266.77 o 
  -2   6   7     5023.98     4744.59    219.65 o 
  -1   6   7     6438.06     5893.25    238.36 o 
   0   6   7     7131.70     7040.58    261.37 o 
   1   6   7     5762.48     6124.49    222.31 o 
   2   6   7    11134.65    10772.43    373.65 o 
   3   6   7     1077.11     1193.80    142.53 o 
   4   6   7     5028.14     5424.73    172.43 o 
   5   6   7      848.34      849.18     60.01 o 
   6   6   7     1404.03     1435.85     75.67 o 
   7   6   7     1646.97     1672.73    321.35 o 
   8   6   7      702.06      672.44    175.04 o 
   9   6   7      597.83      631.29    104.85 o 
  -2   7   7     4640.25     4789.15    238.36 o 
  -1   7   7      718.46      724.36     95.35 o 
   0   7   7    12070.07    11637.45    366.29 o 
   1   7   7       65.87       89.42     52.70 o 
   2   7   7    18433.22    18051.08    480.13 o 
   3   7   7       45.59       68.31     50.56 o 
   4   7   7    19967.57    19759.17    503.32 o 
   5   7   7      483.30      555.53     53.58 o 
   6   7   7    12449.01    12579.53    286.42 o 
   7   7   7     1108.10     1214.02    109.73 o 
   8   7   7     3438.11     3488.07    184.94 o 
  -1   8   7       33.97       95.52     81.19 o 
   0   8   7      254.82      373.24    128.73 o 
   1   8   7       58.99       91.51     75.48 o 
   2   8   7      470.62      453.88    108.44 o 
   3   8   7     1221.80     1293.73    107.51 o 
   4   8   7     1175.93     1162.70    103.52 o 
   5   8   7     3166.93     2965.49    151.48 o 
   6   8   7     2160.18     2366.01    135.58 o 
   7   8   7     6502.76     6308.52    185.70 o 
   8   8   7     1444.70     1409.84    125.85 o 
   1   9   7     4176.95     3976.77    205.79 o 
   2   9   7      446.96      491.73     85.44 o 
   3   9   7     1438.66     1569.26    126.15 o 
   4   9   7       53.18       18.52     52.27 o 
   5   9   7      155.36      155.22     64.52 o 
   6   9   7      410.33      549.37     84.89 o 
  -4  -7   8     1612.08     1299.00    368.34 o 
  -3  -7   8        3.11       52.62     78.13 o 
  -2  -7   8     6440.60     6241.45    261.47 o 
  -1  -7   8       78.55      143.16     69.36 o 
   0  -7   8    13182.41    12284.85    378.18 o 
  -5  -6   8     2350.38     2265.65    296.65 o 
  -4  -6   8     7501.11     6766.20    290.86 o 
  -3  -6   8      954.00      809.74    126.64 o 
  -2  -6   8     1453.18     1546.38    175.94 o 
  -1  -6   8       56.39      -14.04    106.46 o 
   0  -6   8      118.75      135.16     64.34 o 
   1  -6   8      311.53      467.01     80.63 o 
   2  -6   8      151.17      232.50     64.39 o 
   3  -6   8     3910.06     4239.13    314.91 o 
  -6  -5   8     4295.32     4065.94    554.80 o 
  -5  -5   8    10208.07     9920.18    362.97 o 
  -4  -5   8     2511.67     2731.69    186.56 o 
  -3  -5   8    15057.49    14481.84    444.50 o 
  -2  -5   8      726.23      704.09    152.03 o 
  -1  -5   8    14062.73    13117.88    418.77 o 
   0  -5   8       83.92      108.62     59.86 o 
   1  -5   8     6562.74     6863.09    237.30 o 
   2  -5   8        6.39       91.87     48.74 o 
   3  -5   8     1301.30     1878.22    171.54 o 
   4  -5   8      290.34      540.27    117.49 o 
  -6  -4   8      219.66      212.94     82.46 o 
  -5  -4   8      513.75      629.36    107.34 o 
  -4  -4   8       28.25       10.87     68.43 o 
  -3  -4   8     5419.59     5082.02    229.33 o 
  -2  -4   8      474.01      335.56     78.07 o 
  -1  -4   8     8298.72     8393.03    280.03 o 
   0  -4   8     2800.38     2713.57    142.48 o 
   1  -4   8    11749.62    12698.57    566.22 o 
   2  -4   8     4941.90     5074.75    163.60 o 
   3  -4   8     8187.52     8555.10    226.41 o 
   4  -4   8     5298.00     5675.08    421.59 o 
   5  -4   8     2459.44     2887.84    211.12 o 
  -6  -3   8     4472.65     4416.57    221.64 o 
  -5  -3   8     1642.62     1467.35    199.97 o 
  -4  -3   8     1103.50     1226.68    128.93 o 
  -3  -3   8       55.00       91.41     66.70 o 
  -2  -3   8       81.72       41.27     57.04 o 
  -1  -3   8      305.66      468.30     76.09 o 
   0  -3   8     1662.59     1670.86    168.98 o 
   1  -3   8     1980.18     1927.49     94.79 o 
   2  -3   8     6897.95     7144.04    203.55 o 
   3  -3   8     2239.64     2360.36    137.99 o 
   4  -3   8    12986.30    13774.24    448.73 o 
   5  -3   8      548.83      663.83    112.80 o 
   6  -3   8    15144.61    15232.41    857.38 o 
  -7  -2   8     2310.02     2301.47    170.34 o 
  -6  -2   8    17032.18    17692.14    510.45 o 
  -5  -2   8     2227.24     2158.25    157.97 o 
  -4  -2   8    24015.33    23213.39    920.31 o 
  -3  -2   8      439.70      472.11     88.37 o 
  -2  -2   8    32117.59    30840.15    739.40 o 
  -1  -2   8      458.01      542.66     60.23 o 
   0  -2   8    19046.10    19072.57    393.17 o 
   1  -2   8       16.61        8.86     32.79 o 
   2  -2   8     5354.54     5685.26    160.89 o 
   3  -2   8       57.72        5.15     30.12 o 
   4  -2   8      275.23      290.88    159.32 o 
   5  -2   8      533.13      472.83     90.58 o 
   6  -2   8      854.11      966.21    122.31 o 
   7  -2   8     1239.40     1376.88    152.56 o 
  -6  -1   8     4939.06     5400.46    237.86 o 
  -5  -1   8     1244.89     1563.04    134.87 o 
  -4  -1   8    17072.33    16749.69    692.01 o 
  -3  -1   8     6249.29     6082.14    223.84 o 
  -2  -1   8    28108.37    26559.91    529.91 o 
  -1  -1   8    14316.09    13846.97    378.10 o 
   0  -1   8    29889.33    28214.01    545.79 o 
   1  -1   8    22130.51    21431.87    427.36 o 
   2  -1   8    23789.23    23615.19    461.79 o 
   3  -1   8    16931.68    17401.19    355.92 o 
   4  -1   8    13667.78    13081.08    395.39 o 
   5  -1   8     8846.83     9299.23    322.21 o 
   6  -1   8     2309.54     2368.74    164.72 o 
   7  -1   8     3087.88     3274.36    232.14 o 
  -6   0   8     3086.77     3249.63    177.03 o 
  -5   0   8     2450.72     2793.97    136.79 o 
  -4   0   8      349.63      427.85     66.50 o 
  -3   0   8       13.96      -23.83     40.93 o 
  -2   0   8       62.39       64.79     39.99 o 
  -1   0   8     9122.97     9173.01    238.10 o 
   0   0   8       94.76       82.85     34.54 o 
   1   0   8    16296.74    16300.92    340.06 o 
   2   0   8      208.93      277.95     95.55 o 
   3   0   8    19792.76    19953.73    394.45 o 
   4   0   8      596.75      542.75     91.14 o 
   5   0   8    19709.55    18197.49    595.50 o 
   6   0   8      320.01      366.75     77.93 o 
   7   0   8    14387.18    14316.31    458.17 o 
   8   0   8     1463.10     1403.56    292.58 o 
  -6   1   8      459.95      590.87     99.17 o 
  -5   1   8    12983.82    13927.94    343.02 o 
  -4   1   8      309.36      414.12     66.63 o 
  -3   1   8    15549.94    16287.28    374.50 o 
  -2   1   8      904.43      995.91     80.50 o 
  -1   1   8     5369.31     5513.25    162.09 o 
   0   1   8     1792.52     1912.60     86.36 o 
   1   1   8       93.65      180.33     57.31 o 
   2   1   8       96.67      156.70     36.32 o 
   3   1   8     2268.65     2385.72    102.61 o 
   4   1   8      768.91      839.44     70.54 o 
   5   1   8     6832.84     6993.77    246.46 o 
   6   1   8     1795.85     1533.96    119.31 o 
   7   1   8     6190.79     5808.68    244.52 o 
   8   1   8     4905.82     4269.21    226.32 o 
  -6   2   8      403.63      346.94     95.21 o 
  -5   2   8     3997.75     3815.46    207.97 o 
  -4   2   8     2577.37     2738.41    258.37 o 
  -3   2   8    10304.86    10853.57    458.41 o 
  -2   2   8     7532.27     7730.24    214.24 o 
  -1   2   8     7217.44     7548.36    200.89 o 
   0   2   8    16537.65    16503.47    345.86 o 
   1   2   8     5295.96     5464.83    148.85 o 
   2   2   8    16867.87    16668.84    341.69 o 
   3   2   8      628.63      634.27     51.79 o 
   4   2   8     6664.63     6577.66    166.29 o 
   5   2   8      115.81      170.55     48.84 o 
   6   2   8     1585.45     1541.16    115.82 o 
   7   2   8      573.67      534.80     85.34 o 
   8   2   8      122.90       80.03     68.56 o 
   9   2   8      883.20      971.16    132.48 o 
  -5   3   8        2.77       33.17     71.74 o 
  -4   3   8       60.51      106.77     72.05 o 
  -3   3   8       34.47       -8.91     73.22 o 
  -2   3   8     3940.26     3953.35    287.04 o 
  -1   3   8     1069.08     1227.65     76.93 o 
   0   3   8    19299.97    19323.83    394.23 o 
   1   3   8      325.96      391.99     41.00 o 
   2   3   8    33466.36    33160.48    616.06 o 
   3   3   8      597.33      714.99     56.53 o 
   4   3   8    32296.52    32002.50    598.55 o 
   5   3   8     3364.23     3189.95    117.33 o 
   6   3   8    17149.21    16961.66    474.70 o 
   7   3   8     2291.23     1885.95    216.87 o 
   8   3   8     5600.51     5587.37    326.90 o 
   9   3   8     1527.09     1575.96    149.09 o 
  -4   4   8    12825.62    12623.80    418.81 o 
  -3   4   8      197.41      313.43     85.88 o 
  -2   4   8     9436.00     9335.51    322.76 o 
  -1   4   8      570.87      517.89     82.34 o 
   0   4   8     5219.94     5140.12    202.33 o 
   1   4   8        2.36       47.45     29.38 o 
   2   4   8       79.34       69.94     28.72 o 
   3   4   8     1093.57     1103.92     59.73 o 
   4   4   8     1974.10     1936.30     80.57 o 
   5   4   8     5606.21     5915.59    157.09 o 
   6   4   8     1329.95     1272.13    202.97 o 
   7   4   8    10361.99     9857.03    327.18 o 
   8   4   8      595.71      583.75    130.83 o 
   9   4   8     8693.32     7381.05    761.95 o 
  -4   5   8     7325.76     7370.29    303.20 o 
  -3   5   8    10549.08    10152.95    358.22 o 
  -2   5   8     8040.98     7832.15    352.11 o 
  -1   5   8    19278.56    17680.86    497.98 o 
   0   5   8     5858.28     6014.92    265.72 o 
   1   5   8    17040.63    16528.71    444.68 o 
   2   5   8     1984.58     1841.75    109.74 o 
   3   5   8    10436.24     9987.97    223.41 o 
   4   5   8      870.54     1005.41     60.53 o 
   5   5   8     1912.02     2075.21     86.73 o 
   6   5   8       86.35      221.86     58.76 o 
   7   5   8      235.18      282.53     70.64 o 
   8   5   8       52.60       14.96     50.08 o 
   9   5   8     1470.16     1606.02    146.10 o 
  -3   6   8     1744.69     1680.29    147.64 o 
  -2   6   8        0.69      -83.40     65.58 o 
  -1   6   8     8416.80     7905.32    420.52 o 
   0   6   8      141.18       92.83     58.99 o 
   1   6   8    13242.25    13027.89    380.50 o 
   2   6   8     1868.44     1542.91    111.03 o 
   3   6   8    12514.99    12076.31    349.40 o 
   4   6   8     4868.18     5187.80    145.75 o 
   5   6   8     7180.19     7472.73    189.69 o 
   6   6   8     4769.94     4820.86    145.62 o 
   7   6   8     2341.15     2215.03    140.07 o 
   8   6   8     4058.77     3883.98    192.18 o 
  -1   7   8        5.26      -41.32     51.34 o 
   0   7   8       17.35       81.01     62.47 o 
   1   7   8     1414.78     1319.00    221.17 o 
   2   7   8      838.94      765.20     89.69 o 
   3   7   8     4215.64     4591.43    192.44 o 
   4   7   8     3998.27     4146.82    176.13 o 
   5   7   8     5681.79     6187.43    295.74 o 
   6   7   8     7929.56     7702.21    202.73 o 
   7   7   8     2436.77     2465.71    147.49 o 
   8   7   8     7931.59     8122.60    299.79 o 
   0   8   8     4151.45     4086.37    207.61 o 
   1   8   8        2.93       15.86     51.45 o 
   2   8   8     3975.90     3726.47    185.08 o 
   3   8   8      428.39      543.80    167.74 o 
   4   8   8      280.15      233.59     65.34 o 
   5   8   8      625.28      702.67     96.23 o 
   6   8   8      450.77      424.02     74.68 o 
   7   8   8      341.95      255.09    111.38 o 
   3   9   8     2872.90     2881.05    275.96 o 
   4   9   8     7098.63     7565.95    276.50 o 
   5   9   8     5158.90     5230.59    218.92 o 
  -4  -6   9    11442.02    11260.50    445.91 o 
  -3  -6   9        0.67       22.14     77.64 o 
  -1  -6   9      388.25      276.08     99.45 o 
   0  -6   9     9483.43     9220.03    312.97 o 
   1  -6   9     1006.59      958.88    104.63 o 
  -5  -5   9      809.15      605.15    115.72 o 
  -4  -5   9     4063.10     4050.45    281.10 o 
  -3  -5   9     3178.77     2942.99    191.79 o 
  -2  -5   9     9116.07     8412.63    306.50 o 
  -1  -5   9     6731.25     6117.33    338.20 o 
   0  -5   9    12479.10    12345.76    370.42 o 
   1  -5   9    12733.95    12654.81    368.23 o 
   2  -5   9     6161.80     6457.69    228.74 o 
   3  -5   9    13272.88    14869.90   1256.47 o 
  -5  -4   9     3705.57     3243.39    202.60 o 
  -4  -4   9     1618.49     1521.59    151.24 o 
  -3  -4   9     1299.08     1454.20    139.26 o 
  -2  -4   9      515.70      585.36     99.52 o 
  -1  -4   9      637.86      571.47     91.59 o 
   0  -4   9       10.20       96.55    111.15 o 
   1  -4   9     4792.18     4963.51    237.06 o 
   2  -4   9      104.02       64.81     46.25 o 
   3  -4   9    12685.56    13296.32    450.63 o 
   4  -4   9      487.62      554.86    115.25 o 
  -6  -3   9        0.83       43.05     73.53 o 
  -5  -3   9    14623.92    14133.38    443.48 o 
  -4  -3   9      512.11      463.48    109.40 o 
  -3  -3   9    11294.17    10423.04    351.08 o 
  -2  -3   9      956.35      829.14    102.88 o 
  -1  -3   9     6571.70     6084.34    233.85 o 
   0  -3   9     1916.58     2034.22    148.86 o 
   1  -3   9     2477.62     2441.24    129.21 o 
   2  -3   9       59.08      110.16     41.83 o 
   3  -3   9       33.35       24.56     62.26 o 
   4  -3   9       60.60      117.35     67.93 o 
   5  -3   9     1415.14     1392.27    150.85 o 
  -6  -2   9       47.67       44.17     76.80 o 
  -5  -2   9     2010.56     2118.56    164.18 o 
  -4  -2   9     3303.12     3553.62    278.39 o 
  -3  -2   9     4786.37     4595.22    215.46 o 
  -2  -2   9    11162.51    10558.20    335.35 o 
  -1  -2   9     3252.71     3152.34    156.74 o 
   0  -2   9    12452.82    12323.08    285.57 o 
   1  -2   9     2069.79     2229.54    104.86 o 
   2  -2   9    11260.76    11686.09    274.06 o 
   3  -2   9      312.56      331.17     47.49 o 
   4  -2   9     7062.74     7674.27    408.48 o 
   5  -2   9        7.29       -1.56     61.03 o 
   6  -2   9     1740.51     1703.36    158.43 o 
  -6  -1   9     4152.39     4841.19    235.06 o 
  -5  -1   9      203.13      225.46     81.48 o 
  -4  -1   9      407.89      531.23     97.02 o 
  -3  -1   9      678.13      475.75     89.60 o 
  -2  -1   9      673.07      710.50     76.67 o 
  -1  -1   9      515.32      600.75     60.66 o 
   0  -1   9     8036.96     7925.47    206.51 o 
   1  -1   9       11.46        5.65     32.62 o 
   2  -1   9    19464.95    19491.09    400.94 o 
   3  -1   9      253.32      246.58    123.52 o 
   4  -1   9    17647.84    17123.74    492.84 o 
   5  -1   9     2885.34     2869.76    174.18 o 
   6  -1   9    11424.86    10994.09    484.01 o 
   7  -1   9     3494.17     3487.26    210.48 o 
  -6   0   9    16067.83    16279.19    649.27 o 
  -5   0   9     1397.29     1530.51    240.00 o 
  -4   0   9    16345.50    16570.57    388.29 o 
  -3   0   9     2887.78     2919.91    133.03 o 
  -2   0   9    12501.31    12404.14    297.95 o 
  -1   0   9     3042.87     3190.74    122.53 o 
   0   0   9     7078.23     7081.80    192.47 o 
   1   0   9     1159.34     1258.45     95.49 o 
   2   0   9      266.39      238.52     43.79 o 
   3   0   9       12.03       23.07     39.74 o 
   4   0   9      396.03      510.72     76.80 o 
   5   0   9     4387.58     4152.70    191.40 o 
   6   0   9     1359.90     1296.16    124.59 o 
   7   0   9     6099.10     5697.00    257.68 o 
  -5   1   9     7817.59     8326.94    309.97 o 
  -4   1   9     5994.92     6516.55    264.70 o 
  -3   1   9    20365.37    21168.52    466.13 o 
  -2   1   9     8229.38     8181.74    230.04 o 
  -1   1   9    31251.38    30377.67    601.30 o 
   0   1   9     6428.47     6427.55    180.05 o 
   1   1   9    29683.46    28633.00    558.66 o 
   2   1   9     1106.17      961.45     67.46 o 
   3   1   9    21848.37    20842.43    541.81 o 
   4   1   9      244.52      249.20     61.18 o 
   5   1   9     5860.06     6064.83    233.28 o 
   6   1   9        6.94      -17.13     48.97 o 
   7   1   9      182.51      230.48     75.77 o 
   8   1   9      148.82      107.35    230.61 o 
  -5   2   9      259.69      316.13    143.94 o 
  -4   2   9        3.86       28.10     64.85 o 
  -3   2   9      834.36      887.27    187.59 o 
  -2   2   9      357.96      395.07     63.21 o 
  -1   2   9     8328.83     8255.71    348.76 o 
   0   2   9     2540.60     2645.55    108.38 o 
   1   2   9    17338.89    17831.83    373.87 o 
   2   2   9     4096.36     4040.31    129.73 o 
   3   2   9    20301.81    20117.16    408.86 o 
   4   2   9     6693.14     6746.90    176.22 o 
   5   2   9    12202.69    12025.89    363.25 o 
   6   2   9     7803.27     7678.45    276.32 o 
   7   2   9     4453.50     4376.88    209.76 o 
   8   2   9     5923.45     5728.49    258.50 o 
  -4   3   9     3792.48     3936.41    221.09 o 
  -3   3   9     2104.65     1952.36    155.20 o 
  -2   3   9     1862.48     1826.90    222.87 o 
  -1   3   9       45.43       40.88     55.64 o 
   0   3   9       95.45      106.01     37.34 o 
   1   3   9      715.80      742.56     58.34 o 
   2   3   9     1435.52     1476.44     76.40 o 
   3   3   9      652.71      665.60     55.63 o 
   4   3   9     5961.96     5754.87    159.58 o 
   5   3   9     4371.96     4354.30    273.81 o 
   6   3   9     9995.95     9787.54    319.06 o 
   7   3   9     2517.67     2314.08    151.49 o 
   8   3   9    12545.47    12149.07    406.74 o 
  -4   4   9     7729.04     7634.00    311.35 o 
  -3   4   9     1100.28      959.44    121.72 o 
  -2   4   9    14579.92    14321.50    444.90 o 
  -1   4   9       47.34       -4.54     53.97 o 
   0   4   9    11467.53    11866.30    361.80 o 
   1   4   9      246.47      328.58     66.25 o 
   2   4   9     6360.38     6277.43    247.32 o 
   3   4   9      682.19      691.52     66.42 o 
   4   4   9      722.36      705.36     56.24 o 
   5   4   9      909.27      970.61     64.90 o 
   6   4   9        7.24       92.73     52.96 o 
   7   4   9      301.98      186.74     65.07 o 
   8   4   9     2606.11     2434.27    324.24 o 
  -3   5   9      116.63      165.93     76.74 o 
  -2   5   9     5077.97     4869.04    233.23 o 
  -1   5   9      922.12      942.36    109.74 o 
   0   5   9    13045.46    12923.24    393.67 o 
   1   5   9     5139.77     5089.36    205.63 o 
   2   5   9    16410.14    17371.76    466.38 o 
   3   5   9     6985.51     7174.95    205.27 o 
   4   5   9    11103.34    11353.35    321.65 o 
   5   5   9     8926.97     8972.09    218.61 o 
   6   5   9     4254.53     4348.69    188.51 o 
   7   5   9     5182.99     5166.76    217.57 o 
   8   5   9      896.69      894.98    109.42 o 
  -2   6   9      420.02      418.72    207.09 o 
  -1   6   9       29.10        0.30     56.99 o 
   0   6   9       11.59       -4.08    130.09 o 
   1   6   9      806.01      933.12    102.98 o 
   2   6   9      257.20      257.51    135.12 o 
   3   6   9     6599.48     6276.81    226.84 o 
   4   6   9       57.79       70.23     52.41 o 
   5   6   9     9917.06     9990.90    238.62 o 
   6   6   9       54.02       73.64     53.13 o 
   7   6   9     9241.07     9238.46    313.22 o 
   8   6   9      386.72      520.48    100.01 o 
  -1   7   9    11168.24    10713.33    375.91 o 
   0   7   9       95.51       16.98     76.04 o 
   1   7   9     5231.58     4878.42    218.72 o 
   2   7   9      271.93      296.15     72.42 o 
   3   7   9      802.55      748.22    160.11 o 
   4   7   9      212.81      128.03     55.64 o 
   5   7   9       89.30      125.27     55.62 o 
   6   7   9      454.11      411.86     71.36 o 
   7   7   9     1737.61     1803.20    193.53 o 
   1   8   9     4032.18     3729.84    229.54 o 
   2   8   9     5348.46     5093.86    224.57 o 
   3   8   9     1797.35     1656.51    130.85 o 
   4   8   9     4743.19     4660.16    283.19 o 
   5   8   9      328.14      471.85     79.86 o 
   6   8   9     2483.61     2526.97    147.75 o 
  -1  -6  10      707.01      756.11    131.28 o 
  -4  -5  10      981.64      966.19    170.91 o 
  -3  -5  10     1012.40      746.47    124.17 o 
  -2  -5  10       13.32       -1.62     69.24 o 
  -1  -5  10      124.94      135.08     74.36 o 
   0  -5  10     2167.71     2281.08    153.35 o 
   1  -5  10       63.40      136.74     65.81 o 
   2  -5  10     4203.37     4947.64    350.19 o 
  -4  -4  10    11748.92    10645.94    382.88 o 
  -3  -4  10     8563.92     8108.23    315.40 o 
  -2  -4  10     8800.53     8169.52    396.66 o 
  -1  -4  10     6209.00     5886.99    579.11 o 
   0  -4  10     2331.52     2335.75    148.25 o 
   1  -4  10     2791.53     2724.49    202.34 o 
   2  -4  10      452.15      505.89     78.16 o 
   3  -4  10      358.69      262.43     95.05 o 
   4  -4  10       37.30       57.82     89.67 o 
  -5  -3  10     5304.71     5071.79    332.66 o 
  -4  -3  10     3083.25     3033.96    196.69 o 
  -3  -3  10    14298.74    13285.00    504.99 o 
  -2  -3  10     3141.02     2792.85    171.27 o 
  -1  -3  10    27706.75    26144.23    658.09 o 
   0  -3  10     1434.38     1570.40    124.25 o 
   1  -3  10    29103.69    28588.48   1222.44 o 
   2  -3  10        2.14      -19.31     54.43 o 
   3  -3  10    15490.26    16062.98    502.91 o 
   4  -3  10      215.42      174.22     86.99 o 
   5  -3  10     5286.10     6027.90    286.57 o 
  -5  -2  10     1813.13     1770.78    158.82 o 
  -4  -2  10      527.61      719.69    113.82 o 
  -3  -2  10      308.44      393.56     89.30 o 
  -2  -2  10      579.14      823.45    106.12 o 
  -1  -2  10     2461.54     2344.88    148.65 o 
   0  -2  10     1550.76     1733.17    122.07 o 
   1  -2  10     7496.68     7759.96    213.09 o 
   2  -2  10     7124.89     7163.33    201.70 o 
   3  -2  10    11516.89    11840.45    390.36 o 
   4  -2  10    10885.05    11068.28    382.38 o 
   5  -2  10     6121.90     6260.87    282.89 o 
   6  -2  10     6761.75     6692.99    301.69 o 
  -5  -1  10     7579.81     8096.83    312.65 o 
  -4  -1  10     5427.98     5282.34    349.28 o 
  -3  -1  10     6380.75     6598.87    385.35 o 
  -2  -1  10     3035.13     2634.03    216.37 o 
  -1  -1  10     1488.98     1333.19     86.13 o 
   0  -1  10     1817.95     1946.34    101.18 o 
   1  -1  10       21.96       64.61     42.54 o 
   2  -1  10      313.24      451.94     60.58 o 
   3  -1  10      652.09      781.11     64.33 o 
   4  -1  10     3374.62     3634.34    191.70 o 
   5  -1  10      771.63      739.15    107.40 o 
   6  -1  10     7294.35     7808.28    353.58 o 
  -5   0  10      306.35      425.58    134.33 o 
  -4   0  10     8092.11     8239.71    297.85 o 
  -3   0  10      134.21      176.42    109.29 o 
  -2   0  10    15796.33    15110.35    352.48 o 
  -1   0  10      341.64      422.84     66.83 o 
   0   0  10    18518.12    18116.59    391.39 o 
   1   0  10      364.02      347.20     73.04 o 
   2   0  10    11864.46    11501.60    272.86 o 
   3   0  10     1356.10     1435.88    140.92 o 
   4   0  10     2795.78     2961.91    158.82 o 
   5   0  10     1277.79     1110.93    113.40 o 
   6   0  10       72.04       74.62     68.06 o 
   7   0  10      257.90      219.86     83.87 o 
  -5   1  10      119.02      155.25    103.12 o 
  -4   1  10      835.50      843.86    128.73 o 
  -3   1  10      338.33      428.75     87.68 o 
  -2   1  10     4356.34     4460.97    166.02 o 
  -1   1  10     1444.02     1660.62     98.28 o 
   0   1  10     8005.01     7797.11    231.37 o 
   1   1  10     6334.85     6252.74    320.51 o 
   2   1  10    10290.98    10143.49    249.73 o 
   3   1  10     9364.08     9397.04    232.18 o 
   4   1  10     9424.57     9529.08    418.20 o 
   5   1  10    11013.42    10812.10    351.87 o 
   6   1  10     3563.12     3564.52    186.43 o 
   7   1  10     7442.05     7201.98    289.66 o 
  -4   2  10     3855.70     3637.43    433.98 o 
  -3   2  10     6384.84     7161.46    290.75 o 
  -2   2  10     1554.25     1457.58    157.51 o 
  -1   2  10     2797.00     2829.73    162.06 o 
   0   2  10      733.10      798.51    105.86 o 
   1   2  10        5.52       63.75     55.96 o 
   2   2  10      119.42      155.66     42.80 o 
   3   2  10     2014.50     1994.33     97.93 o 
   4   2  10       26.33       36.58     36.15 o 
   5   2  10     7231.41     7048.19    256.42 o 
   6   2  10      453.33      240.04     71.39 o 
   7   2  10     9304.36     9268.69    333.80 o 
   8   2  10      666.79      560.34    106.16 o 
  -4   3  10        7.81       -5.48     96.62 o 
  -3   3  10    16137.52    16440.31    507.81 o 
  -2   3  10      108.10      271.37    121.50 o 
  -1   3  10    22770.92    22747.29    612.54 o 
   0   3  10      392.41      380.64     77.34 o 
   1   3  10    16568.64    16879.56    366.12 o 
   2   3  10     1539.66     1611.90     86.82 o 
   3   3  10     6335.80     6451.04    180.69 o 
   4   3  10      776.67      713.07     64.52 o 
   5   3  10      142.53      195.50     95.89 o 
   6   3  10        2.58      103.34     56.62 o 
   7   3  10      400.27      252.98     74.92 o 
   8   3  10      651.30      666.53    104.94 o 
  -3   4  10     1993.14     1918.27    165.66 o 
  -2   4  10     3989.94     4533.75    233.33 o 
  -1   4  10     3940.06     3954.36    331.02 o 
   0   4  10     8233.08     8641.13    303.31 o 
   1   4  10     3985.17     3696.67    177.16 o 
   2   4  10    13471.27    13601.68    304.06 o 
   3   4  10     2868.56     2999.49    113.69 o 
   4   4  10    13759.68    13827.29    308.60 o 
   5   4  10      548.26      593.74     77.85 o 
   6   4  10     6419.42     6371.91    244.10 o 
   7   4  10       21.61       72.25     59.77 o 
   8   4  10     1616.92     1665.20    144.34 o 
  -2   5  10      616.13      603.89    108.72 o 
  -1   5  10      294.24      337.19    181.77 o 
   0   5  10      898.65      862.32    106.67 o 
   1   5  10      678.90      880.60    102.70 o 
   2   5  10     4574.01     5008.54    208.82 o 
   3   5  10      109.92      171.61     86.50 o 
   4   5  10     9497.51     9847.91    238.14 o 
   5   5  10       20.16       88.80     37.97 o 
   6   5  10    12514.05    12716.28    388.99 o 
   7   5  10      937.96      925.96    106.34 o 
   8   5  10     8126.36     8338.85    315.99 o 
  -1   6  10     3051.10     3046.77    191.46 o 
   0   6  10     2966.05     3131.49    185.73 o 
   1   6  10     2556.35     2686.86    165.52 o 
   2   6  10     1226.73     1360.57    128.96 o 
   3   6  10      900.15      949.12     99.33 o 
   4   6  10      131.98      156.93     62.51 o 
   5   6  10      298.50      361.48    136.59 o 
   6   6  10     1415.59     1326.42    214.56 o 
   7   6  10       86.44       78.66     58.50 o 
   0   7  10     2719.02     2682.62    175.90 o 
   1   7  10    11249.93    11306.93    380.40 o 
   2   7  10      979.08     1152.84    252.44 o 
   3   7  10    10307.88    10762.13    347.67 o 
   4   7  10      302.59      281.20     70.29 o 
   5   7  10     8368.21     8530.76    291.31 o 
   6   7  10        8.45      -11.76     98.03 o 
   7   7  10     2849.82     3144.12    295.01 o 
   3   8  10     6398.21     6220.23    251.29 o 
   4   8  10     1279.94     1418.10    180.63 o 
   5   8  10     5745.97     5860.11    235.53 o 
  -1  -5  11     2067.66     2050.82    161.71 o 
   0  -5  11     2706.99     2764.16    174.10 o 
  -3  -4  11      105.87       62.59     79.28 o 
  -2  -4  11     9558.35     9530.43    348.43 o 
  -1  -4  11      231.59      195.98     79.83 o 
   0  -4  11    10833.77    10802.35    353.63 o 
   1  -4  11      828.68      924.34    138.97 o 
   2  -4  11     8646.71     8715.48    474.00 o 
  -4  -3  11      166.33      116.75     89.03 o 
  -3  -3  11       16.38       48.66     77.33 o 
  -2  -3  11     1941.17     1886.12    152.07 o 
  -1  -3  11     1726.24     1690.67    139.01 o 
   0  -3  11     4435.33     4604.51    217.55 o 
   1  -3  11     4863.41     4912.83    208.17 o 
   2  -3  11     5147.88     5350.32    208.46 o 
   3  -3  11     5776.16     6421.24    283.50 o 
   4  -3  11     3402.61     3838.79    226.68 o 
  -4  -2  11     1759.58     1727.13    161.75 o 
  -3  -2  11    11838.46    11053.21    541.96 o 
  -2  -2  11      491.90      578.56    104.93 o 
  -1  -2  11     5744.71     5532.40    234.01 o 
   0  -2  11      404.50      381.66     81.09 o 
   1  -2  11      785.77      613.77    109.06 o 
   2  -2  11       96.83      102.20     52.42 o 
   3  -2  11       60.19      136.77     69.54 o 
   4  -2  11      143.07       25.58     70.28 o 
   5  -2  11     2337.86     2275.29    205.51 o 
  -4  -1  11      173.18      262.34     90.90 o 
  -3  -1  11    22283.47    22045.83    904.14 o 
  -2  -1  11     1124.77     1022.45    122.34 o 
  -1  -1  11    23435.07    22417.29    587.45 o 
   0  -1  11     2855.93     2734.06    123.30 o 
   1  -1  11    16764.37    16579.62    371.57 o 
   2  -1  11     3371.96     3320.96    132.39 o 
   3  -1  11     9237.67     9181.73    322.55 o 
   4  -1  11     1305.62     1301.21    242.66 o 
   5  -1  11     2282.25     2284.54    171.17 o 
   6  -1  11      578.14      727.19    213.31 o 
  -4   0  11      283.77      161.34     75.76 o 
  -3   0  11      186.86      390.50     92.25 o 
  -2   0  11     3789.68     3745.57    190.01 o 
  -1   0  11     2693.45     2644.79    130.11 o 
   0   0  11    11824.50    11305.08    328.56 o 
   1   0  11     2572.83     2535.67    114.67 o 
   2   0  11    17440.38    17164.31    379.08 o 
   3   0  11      554.16      573.91     88.82 o 
   4   0  11    17044.48    17503.78    511.25 o 
   5   0  11       41.60       24.84     59.99 o 
   6   0  11     8677.85     8048.26    318.31 o 
  -4   1  11     5266.51     5731.58    345.55 o 
  -3   1  11      549.38      654.24    144.28 o 
  -2   1  11     2154.36     2133.76    120.82 o 
  -1   1  11        1.41       20.60     56.90 o 
   0   1  11        9.19       96.19     45.93 o 
   1   1  11       55.69       39.47     41.50 o 
   2   1  11     4669.27     4803.09    169.92 o 
   3   1  11      276.46      226.56     51.44 o 
   4   1  11    10713.74    10778.83    352.93 o 
   5   1  11      535.48      396.36     83.75 o 
   6   1  11     7974.57     7964.56    304.61 o 
   7   1  11     2035.02     2227.41    372.86 o 
  -3   2  11     2247.57     2613.69    226.32 o 
  -2   2  11    10172.56    10073.02    351.74 o 
  -1   2  11     5876.83     6034.50    415.71 o 
   0   2  11     5808.28     5772.69    184.99 o 
   1   2  11     6016.05     5979.40    184.57 o 
   2   2  11     2322.45     2431.20    112.68 o 
   3   2  11     3004.57     2881.32    122.56 o 
   4   2  11       15.69        7.34     47.65 o 
   5   2  11      197.14      278.94     73.84 o 
   6   2  11      221.64      126.22     69.27 o 
   7   2  11      539.53      645.10    106.69 o 
  -3   3  11     4069.20     3762.40    428.15 o 
  -2   3  11     2577.13     2923.74    318.58 o 
  -1   3  11    11657.16    11959.36    396.28 o 
   0   3  11     3238.84     3335.17    196.18 o 
   1   3  11    20491.80    20672.42    443.83 o 
   2   3  11     1195.08     1183.27     81.12 o 
   3   3  11    18726.85    19529.54    418.13 o 
   4   3  11       91.56      124.34     47.22 o 
   5   3  11    14534.51    14149.19    422.72 o 
   6   3  11      218.54      304.10     73.02 o 
   7   3  11     5306.49     5341.58    237.42 o 
  -2   4  11        1.27       28.70    115.62 o 
  -1   4  11      320.29      533.05    105.72 o 
   0   4  11      425.38      536.65    130.49 o 
   1   4  11      626.45      761.92    103.92 o 
   2   4  11      983.97     1078.87    112.79 o 
   3   4  11     4882.79     4986.66    159.62 o 
   4   4  11     2872.70     2827.63    136.94 o 
   5   4  11     5590.49     5639.48    225.59 o 
   6   4  11     5736.81     5214.75    221.22 o 
   7   4  11     4426.42     4493.39    248.31 o 
  -1   5  11     8004.49     7994.72    340.92 o 
   0   5  11     3429.43     3626.10    200.19 o 
   1   5  11     2628.76     2757.15    171.22 o 
   2   5  11     2018.70     1799.97    136.37 o 
   3   5  11      332.97      492.41    147.79 o 
   4   5  11       97.03       71.38     58.39 o 
   5   5  11       28.52       67.16     51.76 o 
   6   5  11     1630.56     1709.08    179.11 o 
   7   5  11      338.17      333.38     78.08 o 
   0   6  11     8941.92     9116.54    343.39 o 
   1   6  11      221.30      158.14     70.91 o 
   2   6  11    11264.20    11013.73    613.14 o 
   3   6  11      337.65      478.88     87.07 o 
   4   6  11     6967.88     6885.30    314.01 o 
   5   6  11     1447.94     1542.47    159.09 o 
   6   6  11     1387.90     1482.51    224.34 o 
   2   7  11     4252.74     4110.67    214.86 o 
   3   7  11     1094.71     1134.79    120.49 o 
   4   7  11     6726.91     6981.98    269.91 o 
   5   7  11     2547.49     2792.95    461.11 o 
  -2  -3  12     2610.02     2401.84    177.66 o 
  -1  -3  12       27.12        7.76     70.94 o 
   0  -3  12      722.97      938.62    116.93 o 
   1  -3  12       55.51      158.06     88.76 o 
   2  -3  12      633.76      821.37    172.21 o 
  -3  -2  12     2333.78     2360.29    183.37 o 
  -2  -2  12     8020.66     7285.19    292.90 o 
  -1  -2  12     5239.95     4672.66    221.20 o 
   0  -2  12     4835.44     4419.70    344.25 o 
   1  -2  12     4626.05     4644.69    210.05 o 
   2  -2  12     1410.95     1448.43    169.50 o 
   3  -2  12     2816.85     3273.92    200.09 o 
   4  -2  12       52.62      128.55     79.66 o 
  -3  -1  12     2406.91     2656.96    267.36 o 
  -2  -1  12     1402.10     1573.53    148.39 o 
  -1  -1  12     7947.51     7290.18    280.40 o 
   0  -1  12     1167.72     1033.36    220.72 o 
   1  -1  12    18336.73    17656.57    479.52 o 
   2  -1  12      749.38      791.76     78.91 o 
   3  -1  12    16534.29    17372.46    610.65 o 
   4  -1  12       57.45       47.46     63.71 o 
   5  -1  12    11753.22    11701.60    414.87 o 
  -3   0  12     4040.37     3787.27    237.23 o 
  -2   0  12      286.97      413.93     93.62 o 
  -1   0  12      574.37      551.63    149.37 o 
   0   0  12      157.22      104.53     52.41 o 
   1   0  12       89.18      169.41     54.54 o 
   2   0  12      486.72      564.55     69.97 o 
   3   0  12     1036.82     1196.53    119.97 o 
   4   0  12     2949.04     2918.38    178.75 o 
   5   0  12     3533.52     3342.94    194.13 o 
  -3   1  12    11285.70    11097.94    513.24 o 
  -2   1  12    10186.07     9542.50    453.65 o 
  -1   1  12    10072.10     9764.36    270.24 o 
   0   1  12     8104.92     7910.35    335.95 o 
   1   1  12     4581.56     4335.96    158.95 o 
   2   1  12     4601.21     4750.29    166.03 o 
   3   1  12     2097.11     2291.45    114.38 o 
   4   1  12     1232.05     1422.64    141.68 o 
   5   1  12      220.49      227.03     89.78 o 
   6   1  12       16.74       76.24     71.21 o 
  -2   2  12     6127.82     6256.15    275.56 o 
  -1   2  12       22.16        0.89     66.98 o 
   0   2  12    12742.83    12489.92    314.92 o 
   1   2  12      160.41      209.97     53.61 o 
   2   2  12    14690.30    14984.13    350.11 o 
   3   2  12      863.69      786.50     77.04 o 
   4   2  12    10238.96    10342.16    346.26 o 
   5   2  12     1717.81     1570.44    129.90 o 
   6   2  12     3852.38     4339.61    360.93 o 
  -2   3  12       34.07      -35.14    146.77 o 
  -1   3  12        0.67      107.58     79.94 o 
   0   3  12     2037.76     2269.92    268.55 o 
   1   3  12      465.90      333.35     82.67 o 
   2   3  12     4978.77     5166.74    174.59 o 
   3   3  12     4649.44     4863.33    166.70 o 
   4   3  12     6556.21     6480.14    252.17 o 
   5   3  12     5821.81     5573.54    234.45 o 
   6   3  12     4891.38     4978.16    227.92 o 
  -1   4  12     5942.34     6647.39    292.22 o 
   0   4  12      132.16      129.83     76.46 o 
   1   4  12     3422.50     3680.42    203.52 o 
   2   4  12      145.01      150.70     73.03 o 
   3   4  12      209.43      105.37     66.52 o 
   4   4  12     1076.87     1139.46    110.18 o 
   5   4  12      435.15      333.33     77.38 o 
   6   4  12      177.80      165.30     70.17 o 
   0   5  12      604.07      794.11    169.89 o 
   1   5  12    14632.37    14418.15    457.63 o 
   2   5  12     1392.53     1367.74    135.99 o 
   3   5  12    10643.11    11730.42    382.65 o 
   4   5  12     1450.05     1486.77    131.56 o 
   5   5  12     5761.51     5417.92    386.71 o 
   6   5  12     1498.76     1702.61    132.39 o 
   2   6  12     4806.39     5012.97    235.74 o 
   3   6  12      897.80     1064.98    152.31 o 
   4   6  12     8349.83     8820.62    317.09 o 
   5   6  12      304.07      521.27    159.77 o 
   0  -2  13     6800.95     6526.15    400.28 o 
   1  -2  13      779.81      581.65    102.39 o 
  -1  -1  13       62.31      110.21     75.92 o 
   0  -1  13        7.73      -32.13     59.14 o 
   1  -1  13      238.58      219.04    208.73 o 
   2  -1  13     1644.65     1639.90    197.54 o 
   3  -1  13     2435.09     2533.34    174.84 o 
  -1   0  13     7582.31     7559.74    292.59 o 
   0   0  13       84.70      213.32    147.17 o 
   1   0  13     4637.56     4556.87    305.07 o 
   2   0  13      111.22       54.04     50.27 o 
   3   0  13      782.62      701.67    169.04 o 
   4   0  13      922.15      920.79    120.13 o 
  -1   1  13     9643.14    10031.20    469.03 o 
   0   1  13      895.58      859.75    125.52 o 
   1   1  13    14186.80    13617.09    338.48 o 
   2   1  13     2960.33     3080.63    137.38 o 
   3   1  13    10716.64    10527.63    359.11 o 
   4   1  13     3021.38     3139.37    182.87 o 
  -1   2  13       16.34       -4.17     68.40 o 
   0   2  13     1430.88     1434.61    139.26 o 
   1   2  13      339.44      338.91     64.78 o 
   2   2  13     3383.44     3691.21    151.26 o 
   3   2  13      901.45      922.14    194.20 o 
   4   2  13     7196.07     7376.55    322.37 o 
   5   2  13      196.69      100.69     75.77 o 
   0   3  13     6075.52     6604.35    401.47 o 
   1   3  13      480.19      390.18     91.66 o 
   2   3  13     2452.69     2603.92    225.07 o 
   3   3  13      678.79      734.33    102.91 o 
   4   3  13      186.05       83.23    111.04 o 
   5   3  13      346.37      459.86     91.15 o 
   1   4  13     3379.94     3217.01    202.19 o 
   2   4  13     3621.00     3893.50    210.94 o 
   3   4  13     3905.37     3842.69    206.37 o 
   4   4  13     1640.16     1562.00    235.19 o 
   5   4  13     2620.62     2758.36    169.12 o 
                                                 
